# Supplementary material for: The functional response of human monocyte-derived macrophages to serum amyloid A and Mycobacterium tuberculosis infection
Source: Front Immunol. 2023 Sep 15;14:1238132. doi: 10.3389/fimmu.2023.1238132 (PMC10540855; doi:10.3389/fimmu.2023.1238132)
Supplement: Supplementary file 2 [file Table_3.xlsx]

## Sheet: Macrophages
Supplementary Table 3A							sMQ - macrophages in RPMI medium				sMQSAA - macrophages in RPMI medium supplemented with SAA							sMQmtb - macrophages in RPMI medium infected with Mtb bacilli							sMQmtbSAA - macrophages in RPMI medium supplemented with SAA infected with Mtb bacilli
data obtained from total RNA sequencing
							raw reads count																																										CPM-transformed data
gene	Log2 Fold Change (FC) values for Macrophages (MQ) vs Macrophages infected with Mb	Log2 Fold Change (FC) values for Macrophages (MQ) vs Macrophages incubated with SAA	Log2 Fold Change (FC) values for Macrophages (MQ) vs Macrophages incubated with SAA and infected with Mb	False Discovery Rate (FDR)	Log2 Average Expression	p value	sMQ1_exp2	sMQ1_exp3	sMQ2_exp2	sMQ2_exp3	sMQ3_exp2	sMQ3_exp3	sMQ2_exp4	sMQ1_exp4	sMQ3_exp4	sMQ_mtb1_exp1	sMQ_mtb1_exp2	sMQ_mtb1_exp3	sMQ_mtb2_exp1	sMQ_mtb2_exp2	sMQ_mtb2_exp3	sMQ_mtb3_exp1	sMQ_mtb3_exp2	sMQ_mtb3_exp3	sMQmtb1_exp4	sMQmtb2_exp4	sMQmtb3_exp4	sMQSAA2_exp2	sMQSAA3_exp2	sMQSAA1_exp3	sMQSAA2_exp3	sMQSAA3_exp3	sMQSAA1_exp4	sMQSAA2_exp4	sMQSAA3_exp4	sMQ_SAA1_exp2	sMQ_mtbSAA1_exp1	sMQmtb_SAA1_exp2	sMQmtb_SAA2_exp1	sMQmtb_SAA2_exp2	sMQmtb_SAA3_exp1	sMQmtb_SAA3_exp2	sMQ_mtb_SAA1_exp3	sMQ_mtb_SAA2_exp3	sMQ_mtb_SAA3_exp3	sMQ_mtb_SAA1_exp4	sMQ_mtb_SAA2_exp4	sMQ_mtb_SAA3_exp4	sMQ1_exp2 CPM
ENSG00000112096	2.02146	3.23172	3.08985	6.44918e-24	11.2108	5.0837e-28	1205	3435	812	3130	1460	2785	5966	6771	6821	15823	7002	15984	12744	5457	15313	16573	10062	9236	26596	23150	22294	13917	12584	34621	35497	34144	38903	43229	49967	14740	34179	13612	24914	11044	35855	11625	29681	31489	13377	39755	61123	54221	638.565
ENSG00000163874	1.48084	2.46026	2.15692	4.94007e-22	6.0802	1.0824e-25	45	125	36	102	78	107	303	306	319	511	178	414	378	156	371	462	280	243	979	843	755	319	292	665	725	703	2638	1151	1235	309	927	269	605	243	836	222	579	654	261	1039	1558	1432	23.847
ENSG00000101017	1.39843	1.58445	1.97078	4.94007e-22	6.22962	1.16823e-25	59	186	59	159	88	155	350	343	439	601	249	525	552	218	520	678	318	390	990	758	841	241	205	521	584	552	1336	838	908	234	952	339	716	363	996	255	591	803	267	1156	2006	1550	31.266
ENSG00000163082	3.42558	4.20987	4.823	3.16426e-21	3.98691	9.97717e-25	2	13	3	7	7	8	17	19	21	199	52	113	158	31	59	209	70	50	247	191	202	79	80	168	182	167	444	281	307	103	474	127	368	110	479	102	232	270	85	475	700	587	1.06
ENSG00000145901	1.62761	2.3642	2.47008	5.02494e-21	8.03384	1.98051e-24	178	448	168	413	303	390	933	923	1059	2511	786	1396	2015	718	1239	2704	1100	886	2995	2650	2417	1446	1360	2049	2276	2110	7222	3004	3211	1459	5059	1340	3752	1190	5123	1167	2110	2585	891	3727	5580	4694	94.327
ENSG00000119408	0.752609	0.939598	0.86059	3.54987e-20	8.64541	1.67896e-23	499	1514	406	1332	777	1243	3030	3388	3519	3913	1415	2407	3026	1368	2295	3534	2061	1647	5064	4332	4114	1306	1380	2503	2657	2529	6732	4801	5577	1265	4513	1144	3044	1172	4189	1100	2166	2723	984	4541	7306	6212	264.435
ENSG00000166920	1.88235	2.39278	2.70939	7.07735e-20	6.8646	4.46309e-23	94	197	78	166	122	144	347	385	355	1459	397	615	1215	304	564	1322	572	372	1281	1147	1071	474	527	920	967	927	2375	1428	1654	524	2578	589	1831	535	2675	517	947	1095	454	1669	2736	2293	49.813
ENSG00000089351	1.08744	2.67416	2.11933	7.07735e-20	6.76974	3.91386e-23	93	214	69	198	112	177	454	484	554	582	387	416	461	307	420	715	523	291	1017	805	764	844	772	1330	1362	1274	4463	1544	1797	888	1640	586	1068	434	1521	481	847	824	398	1515	2332	1933	49.283
ENSG00000125347	1.67385	1.67544	2.41556	1.3577e-19	5.71566	9.63211e-23	38	87	44	97	66	100	193	204	250	548	143	364	444	116	299	548	226	233	776	671	676	165	157	300	300	309	1021	546	530	166	921	297	784	281	906	244	375	424	180	1010	1599	1275	20.137
ENSG00000134070	1.54564	1.82838	2.33322	1.7881e-19	4.9034	1.4095e-22	24	66	25	51	31	66	108	111	134	213	129	177	177	90	166	222	166	122	395	331	321	108	81	189	235	194	764	291	343	100	446	174	326	161	404	140	276	322	122	497	803	614	12.718
ENSG00000158615	0.993343	0.726172	1.36115	2.28527e-19	7.72924	2.08716e-22	284	634	250	620	387	559	1202	1435	1686	2135	702	1352	1542	857	1236	2136	1137	1004	2597	2302	2492	594	541	1036	1134	1074	2160	1980	2099	586	3275	802	2349	888	3021	724	1247	1908	737	2547	4221	3482	150.5
ENSG00000178573	-1.45429	-1.59634	-2.17823	2.28527e-19	5.17594	2.16169e-22	232	517	215	511	379	440	960	996	1136	276	127	139	218	121	155	259	198	141	472	410	379	62	57	163	169	152	588	418	364	63	199	59	138	57	145	44	92	114	53	226	346	305	122.944
ENSG00000125730	1.72617	2.2746	2.39755	4.55021e-19	6.52884	4.66283e-22	83	176	51	150	79	185	293	311	390	1183	309	496	919	273	450	1063	415	336	989	924	813	324	339	754	728	757	2840	1387	1501	345	1895	388	1323	363	1736	328	671	897	367	1227	1958	1740	43.984
ENSG00000115919	1.44196	2.01425	2.2275	1.52428e-18	8.10024	1.80232e-21	270	510	178	487	333	446	1085	1205	1322	2959	975	1410	2309	791	1338	2763	1273	880	2801	2349	2394	1228	1282	2220	2327	2260	3075	3952	4326	1185	5238	1312	3948	1216	5107	1197	2095	2637	966	3513	5748	4711	143.081
ENSG00000118503	1.38338	1.69409	2.0508	1.52428e-18	7.88705	1.78527e-21	254	504	199	510	366	446	908	1035	1025	2563	682	1351	2057	685	1190	2524	1052	797	2963	2481	2427	904	906	1662	1824	1792	3493	2472	2654	930	4248	1178	3204	1006	4045	970	1805	2092	765	3129	4888	4328	134.602
ENSG00000137193	0.925221	1.12954	1.37461	1.92319e-18	7.73885	2.42559e-21	249	605	217	610	388	488	1346	1469	1573	1583	803	1264	1243	620	1183	1629	1068	961	2754	2450	2551	648	604	1254	1320	1345	5089	2357	2846	585	2432	758	1860	830	2308	704	1306	1934	720	3142	4920	4181	131.952
ENSG00000157227	1.32072	2.50196	2.23916	2.51741e-18	9.24342	3.37348e-21	492	1117	422	970	684	910	2466	2787	2478	5652	1972	2293	4493	1486	2239	5880	2733	1441	5701	5242	4979	3883	3646	5744	6249	5918	20912	7900	9874	3851	11185	3446	7814	2478	10987	2964	4471	4460	1772	8109	11585	10449	260.725
ENSG00000250722	-3.51541	-3.56738	-4.12631	4.30638e-18	3.3603	6.11026e-21	222	529	211	569	392	523	496	555	510	43	38	41	33	18	37	35	49	33	75	71	69	27	17	39	41	47	45	64	77	18	30	11	21	14	31	12	25	23	17	43	70	65	117.644
ENSG00000136286	2.04519	3.21519	3.83157	5.20759e-18	4.15526	7.79948e-21	8	21	6	14	6	10	48	51	53	140	39	75	114	30	62	185	48	45	186	187	140	100	110	195	201	172	511	233	228	126	400	178	310	128	410	128	309	336	111	457	668	585	4.239
ENSG00000011422	0.635638	1.61252	1.49999	1.37494e-17	9.48616	2.16764e-20	732	2458	692	2192	1192	2045	3767	4267	4128	4397	2093	3511	3562	1852	3289	4631	3199	2278	6404	5681	5629	3787	3417	5826	6338	6171	17508	7842	9931	3457	9443	3840	6647	2743	9694	3179	5741	6085	2482	8191	12433	10985	387.908
ENSG00000164543	1.11563	1.21395	1.64147	2.67396e-17	6.06372	4.42639e-20	63	191	54	165	96	143	390	442	472	655	178	387	523	214	368	611	311	277	905	747	794	165	193	430	429	457	768	855	911	228	1178	242	875	239	1267	214	449	623	206	825	1406	1180	33.386
ENSG00000049246	-0.723235	-1.32887	-1.4139	4.58206e-17	5.3925	7.94619e-20	185	410	157	419	268	333	888	1029	1058	351	150	270	281	179	248	312	270	203	611	530	556	68	78	142	172	137	503	378	415	78	309	61	232	73	289	54	98	150	66	315	542	434	98.037
ENSG00000171227	-3.9806	-2.90605	-4.34901	9.07065e-17	1.47383	1.64453e-19	22	115	38	113	65	117	288	307	374	3	5	10	4	1	19	4	4	20	37	20	19	7	8	8	12	9	66	42	30	9	8	2	7	4	8	3	14	4	4	9	14	13	11.658
ENSG00000117632	-1.99894	-2.23196	-2.89489	9.46263e-17	4.6053	1.79019e-19	155	465	147	517	304	462	1263	1425	1205	161	77	118	122	94	114	131	138	107	349	292	268	46	42	64	70	68	411	322	413	26	120	24	103	17	94	25	45	74	21	133	244	235	82.139
ENSG00000010610	-0.85407	-0.271285	-1.02631	1.16958e-16	7.70029	2.30486e-19	641	1885	592	1789	1161	1602	3465	3761	3376	1281	608	997	1184	439	1007	1416	823	704	2274	1967	1912	709	672	1265	1353	1463	5173	2339	2664	656	1558	388	1093	370	1421	355	737	870	306	1594	2438	2152	339.685
ENSG00000122862	0.484074	1.5921	1.60138	2.10571e-16	9.04209	4.31567e-19	508	1475	463	1246	826	1196	3743	4183	4499	3693	1179	1865	2981	1003	1786	4119	1706	1220	5302	4475	4481	2894	2543	4147	4331	4199	9077	7991	8116	2695	8589	3143	6159	2244	8374	2502	4116	4290	1652	6484	10349	8883	269.204
ENSG00000119917	3.73095	1.14275	3.74096	2.21778e-16	7.41302	4.72016e-19	118	227	66	118	120	107	344	383	504	5321	654	3717	3608	495	3222	4743	890	1830	7064	5886	6094	213	204	547	540	576	470	570	636	223	5711	766	4259	760	5117	642	2389	2320	714	4665	8186	6758	62.532
ENSG00000221963	1.45758	0.472539	1.80152	2.58993e-16	7.5451	5.71638e-19	210	496	162	453	295	396	1108	1187	1299	2703	561	1667	2039	537	1529	2521	828	890	3441	2862	2902	319	348	681	823	822	1317	1180	1425	355	3698	791	2849	790	3683	621	1395	1531	528	3102	5149	4421	111.285
ENSG00000153898	2.46759	3.32241	3.35807	3.19722e-16	3.61099	7.30879e-19	6	22	7	12	7	6	24	19	39	96	33	108	85	26	87	107	49	43	178	144	134	65	62	175	182	170	193	194	222	72	213	58	130	50	220	49	140	128	52	244	418	371	3.18
ENSG00000135604	0.934508	0.944882	1.51834	3.50415e-16	5.57027	8.28665e-19	61	148	63	119	98	122	287	292	286	347	152	293	316	119	296	359	236	202	626	531	561	136	130	226	253	276	1053	406	459	122	678	192	470	210	672	149	362	470	160	644	1135	910	32.326
ENSG00000056558	2.3408	2.81316	3.04033	4.27265e-16	7.12623	1.07776e-18	99	204	74	153	125	136	328	344	348	2464	489	632	1859	451	616	2418	772	375	1725	1447	1383	557	579	1082	1135	1166	5265	1872	2109	589	3452	715	2483	666	3325	650	996	1206	445	2152	3392	2909	52.463
ENSG00000101665	1.45328	1.59875	1.82937	4.27265e-16	4.79359	1.06402e-18	23	99	20	93	34	62	101	109	130	254	106	234	199	99	173	270	140	145	326	277	282	87	94	196	201	219	550	291	331	74	334	112	231	121	324	94	209	297	92	368	596	544	12.188
ENSG00000092010	0.622269	0.950497	1.09271	4.34857e-16	6.22839	1.13119e-18	122	272	86	236	144	231	519	549	561	577	212	418	481	193	443	576	329	308	881	744	730	279	229	497	545	542	1086	810	844	247	1046	284	691	263	943	287	452	521	219	867	1346	1133	64.651
ENSG00000002549	1.52745	1.04311	1.74419	4.92328e-16	7.96764	1.35831e-18	264	660	230	581	406	546	1114	1227	1449	3574	780	1979	2768	663	1847	3291	1172	1314	4023	3512	3475	755	674	1228	1348	1363	2624	2044	2121	681	4211	973	3331	924	4140	791	1725	1740	703	3508	5786	4898	139.901
ENSG00000101336	0.665776	1.52541	1.23174	4.92328e-16	7.26911	1.35057e-18	203	485	185	443	330	372	830	958	1028	1195	493	828	871	405	772	1229	669	598	1418	1215	1070	716	627	1387	1479	1351	3870	2018	1903	716	2096	616	1443	513	1811	489	1117	1225	461	1554	2435	2051	107.576
ENSG00000104738	-1.42032	-1.34528	-2.1479	5.67359e-16	4.88101	1.65476e-18	137	508	117	548	198	452	815	883	821	207	100	146	159	84	157	217	177	109	388	275	296	55	75	119	111	161	602	339	395	77	158	26	106	32	126	31	68	85	36	243	329	301	72.6
ENSG00000170921	-0.644994	-0.760204	-1.12029	5.67359e-16	4.87337	1.63545e-18	87	268	79	253	147	237	510	605	626	231	117	184	183	103	170	226	167	133	336	274	267	68	75	126	137	143	374	320	342	69	223	61	136	61	193	65	85	152	39	212	283	258	46.104
ENSG00000094916	-0.894981	-1.20387	-1.44453	7.28141e-16	6.48575	2.18109e-18	324	1030	266	972	546	853	2130	2217	2189	926	338	460	724	324	465	870	479	375	943	796	786	175	163	361	421	380	866	1003	1145	172	755	143	523	147	668	134	250	364	133	593	908	793	171.697
ENSG00000112033	0.911315	1.2906	1.29981	7.68358e-16	7.0627	2.4227e-18	143	467	121	412	225	394	759	829	862	1364	469	751	956	373	707	1327	711	483	1418	1318	1204	469	471	866	932	950	3533	1408	1683	478	2009	482	1294	458	1854	436	852	964	355	1572	2269	2008	75.78
ENSG00000086062	0.912883	1.39095	1.52491	7.68358e-16	8.50245	2.41739e-18	416	1192	297	1071	577	965	1903	2137	2111	3353	1011	2025	2742	861	1993	3319	1517	1333	3860	3531	3292	1454	1423	2730	2931	2827	5285	3542	4723	1459	6424	1393	4675	1090	6357	1199	2591	2798	1103	4456	6573	5915	220.451
ENSG00000119969	-1.78204	-1.42673	-2.61977	8.42315e-16	3.06782	2.72229e-18	53	177	54	162	64	138	273	312	276	74	33	27	59	26	24	79	55	23	94	68	64	18	29	39	39	42	119	130	152	24	59	11	24	5	35	10	14	19	4	47	76	61	28.086
ENSG00000109436	0.668197	1.03786	0.932256	2.29584e-15	7.34609	7.60091e-18	212	554	183	532	332	451	1240	1351	1352	1447	487	961	1152	455	864	1415	756	632	1999	1647	1682	651	607	1218	1282	1243	2407	1828	1893	556	2040	535	1554	461	1935	496	903	1000	390	1765	2783	2453	112.345
ENSG00000110047	1.09489	1.9208	1.8405	2.61105e-15	6.51673	8.85034e-18	90	209	70	242	125	159	431	464	508	482	378	502	367	293	451	514	472	316	1088	992	977	391	352	652	700	680	3648	1275	1544	417	1043	435	647	383	993	340	730	921	318	1511	2208	2003	47.694
ENSG00000187210	-1.4683	-1.91785	-2.18453	2.71036e-15	2.71268	9.40058e-18	30	94	44	116	40	88	201	234	292	49	17	24	46	12	32	60	26	33	106	82	83	12	15	22	35	31	42	58	56	16	45	11	20	8	30	6	18	24	5	57	71	55	15.898
ENSG00000159128	0.456614	1.25115	0.861682	2.93779e-15	7.35693	1.0421e-17	235	597	210	593	357	534	1114	1263	1169	1070	452	833	931	394	804	1235	707	553	1809	1732	1566	802	743	1468	1567	1377	2683	1993	2232	792	1817	545	1284	446	1646	426	945	1021	402	1948	3090	2705	124.533
ENSG00000146918	-1.48276	-1.22497	-1.73876	3.59761e-15	4.08665	1.30451e-17	84	224	83	237	128	224	425	468	388	124	52	46	102	42	65	126	84	54	179	168	125	44	54	59	72	67	275	203	251	34	128	24	77	30	85	29	48	64	23	129	202	159	44.514
ENSG00000169403	0.639252	1.57127	1.42934	4.02237e-15	7.11683	1.49024e-17	157	470	123	400	256	369	773	830	903	910	396	841	767	280	743	975	518	506	1215	1072	1039	674	629	1448	1532	1465	2387	1502	1545	658	1855	596	1227	473	1787	495	1128	1217	483	1672	2614	2303	83.199
ENSG00000109685	-0.859381	-0.72583	-1.09642	4.06788e-15	5.72491	1.53916e-17	161	494	158	505	305	470	1006	1042	998	390	166	245	299	158	234	367	240	228	587	494	530	136	140	213	249	273	914	543	664	142	413	119	262	140	337	98	160	270	68	397	618	531	85.319
ENSG00000162654	3.92024	2.9201	4.63909	4.20038e-15	5.07063	1.62241e-17	13	36	8	14	20	20	38	37	49	568	121	485	445	64	441	517	148	196	1079	844	830	104	90	206	221	202	212	226	302	107	911	255	766	196	1075	163	459	411	174	1139	1895	1648	6.889
ENSG00000178385	1.08486	1.2947	1.6034	4.57066e-15	6.68553	1.8389e-17	138	275	96	208	198	227	555	595	629	741	306	713	560	333	668	786	467	546	1324	1056	1169	433	385	668	738	742	1112	1051	1053	392	1313	416	967	464	1377	384	714	1044	375	1306	2105	1611	73.13
ENSG00000140526	-0.509371	-0.649239	-0.875974	4.57066e-15	8.18361	1.86685e-17	790	2283	785	2258	1322	2075	5191	5673	5534	2233	1076	1547	1868	983	1589	2248	1566	1138	3634	3355	3256	725	733	1294	1320	1364	3971	2830	3356	718	2584	557	1578	599	2070	551	875	1193	456	2501	3857	3362	418.644
ENSG00000065427	0.593137	0.316964	0.67152	4.57066e-15	6.93025	1.87352e-17	211	498	163	492	322	425	989	1053	1217	1045	427	805	875	425	806	1099	651	556	1657	1483	1501	287	302	592	612	637	1539	1184	1213	308	1493	322	1072	362	1306	318	620	867	294	1464	2366	2068	111.815
ENSG00000275385	1.80627	3.05633	3.0581	5.59231e-15	3.83967	2.33637e-17	8	13	10	18	5	14	47	44	56	132	53	40	116	25	54	128	63	38	156	113	121	77	81	188	196	199	281	251	270	95	334	100	229	56	373	82	191	118	52	245	381	281	4.239
ENSG00000232810	3.53316	2.46798	4.82744	5.72849e-15	3.43794	2.43843e-17	6	11	6	5	1	5	16	11	25	192	52	82	174	58	67	156	59	44	154	150	171	26	21	45	55	53	74	75	57	38	471	151	380	140	436	102	135	246	91	270	448	326	3.18
ENSG00000186174	0.522765	1.44945	1.17786	6.03598e-15	5.06712	2.61689e-17	43	105	27	85	60	89	254	233	311	218	94	166	179	99	145	203	99	121	379	294	325	159	122	243	301	281	1070	466	466	162	381	122	287	102	357	97	267	299	100	436	656	543	22.787
ENSG00000111012	1.5212	2.08867	1.96668	6.04271e-15	8.29974	2.66744e-17	364	467	323	429	507	383	1414	1561	1460	2697	1201	1644	2153	980	1498	2697	1979	901	4748	4279	3937	1527	1469	1860	2064	2189	10770	4613	5739	1416	3907	1242	3016	1121	3835	1163	1895	2149	820	5446	8333	7218	192.894
ENSG00000271503	5.04565	6.9153	7.07359	6.21231e-15	6.55884	2.79128e-17	28	21	10	19	21	14	17	20	37	1703	324	444	1664	185	432	1433	466	202	843	785	661	1746	1639	2276	2368	2313	2660	1557	1553	1716	5315	1505	4042	1132	5684	1291	2017	1830	713	2215	3205	2833	14.838
ENSG00000105639	2.53307	4.3267	3.8703	6.45201e-15	4.43987	2.94984e-17	5	19	5	14	13	8	45	40	54	233	72	74	160	43	56	211	89	31	277	290	204	241	230	286	306	288	1278	482	618	238	543	167	339	91	532	150	201	141	72	555	783	740	2.65
ENSG00000143476	-1.87851	-1.79334	-3.04731	7.11178e-15	2.41994	3.30754e-17	31	105	43	114	63	118	213	240	199	51	31	12	33	20	16	42	40	18	60	55	64	8	17	28	22	25	67	67	97	11	21	5	9	2	20	7	7	7	6	33	39	51	16.428
ENSG00000162772	0.873128	0.362517	0.931794	7.9029e-15	8.55993	3.73778e-17	471	1489	426	1403	772	1232	2905	3303	3412	4301	1232	2736	3260	1259	2422	4315	1815	1869	5839	4955	5329	808	846	1570	1567	1693	5207	3601	4269	738	5226	1103	3696	1246	4647	997	1922	2850	908	4826	7904	6824	249.597
ENSG00000107551	0.743851	0.958769	0.810442	7.93026e-15	9.07844	3.81323e-17	718	1942	624	1791	1127	1518	4080	4575	4733	4590	1953	3457	3473	1811	3242	4395	2916	2369	7141	6183	6157	1625	1519	3283	3753	3670	13435	6936	7769	1530	5588	1401	3987	1479	5392	1276	2844	3622	1242	6794	10605	9231	380.489
ENSG00000175305	-2.0044	-2.16142	-3.23048	8.65157e-15	2.1776	4.22826e-17	27	125	28	134	48	100	188	202	248	41	19	13	28	21	22	40	30	13	50	52	47	12	10	10	18	13	36	73	82	16	18	9	14	3	11	3	5	8	1	26	35	40	14.308
ENSG00000161638	1.02275	1.36623	1.41619	9.06513e-15	8.9503	4.50184e-17	463	1629	382	1467	687	1333	2999	3302	3223	3497	1641	3157	2863	1357	2825	3542	2358	1879	7502	6942	6619	1626	1462	3206	3460	3548	14071	5817	7526	1480	5251	1665	3807	1548	4868	1532	3402	4082	1572	8165	11734	10786	245.357
ENSG00000111335	3.22606	1.97073	3.4703	1.42387e-14	7.66195	7.18333e-17	100	241	64	161	145	183	436	495	661	3999	531	3056	2931	385	2788	3686	851	1689	7092	6137	5971	437	357	1074	1155	1154	1516	1453	1379	421	5673	724	4292	710	5608	592	2299	2293	829	5374	8779	7577	52.993
ENSG00000120217	1.97048	2.10499	2.60895	1.52104e-14	6.66871	7.79343e-17	72	165	57	155	146	135	307	333	372	1397	376	698	1108	290	641	1248	508	352	1243	1061	1020	481	483	767	793	807	769	985	1152	518	1983	577	1688	484	2220	484	816	814	290	1521	2355	2095	38.155
ENSG00000136810	1.38076	1.44828	2.15451	1.56306e-14	9.35143	8.13193e-17	613	1431	417	1294	821	1210	3179	3398	3824	9297	1884	3720	6848	1723	3406	9028	2696	2437	6994	5689	6047	2034	1847	4574	4571	4600	5866	6954	7465	2034	13620	2935	11546	3089	15934	2512	5398	6709	2664	8081	13787	11653	324.847
ENSG00000137628	2.32689	1.68349	2.64658	1.62945e-14	6.35194	8.61747e-17	69	134	36	113	83	92	252	323	356	981	242	865	732	171	790	1034	380	530	2007	1734	1782	229	224	468	552	558	476	798	729	233	1360	333	1005	322	1394	289	795	823	308	1664	2625	2388	36.565
ENSG00000184357	-2.80063	-1.84322	-3.61485	1.62945e-14	3.48718	8.73424e-17	123	449	104	417	198	389	454	466	352	69	52	17	52	28	21	68	60	27	114	80	68	44	34	43	50	52	447	159	194	30	35	15	23	13	38	15	17	16	7	55	61	70	65.181
ENSG00000171617	-1.78208	-1.34695	-1.96416	1.68384e-14	3.25787	9.15851e-17	50	155	47	132	62	142	257	271	283	33	31	36	40	28	37	40	53	32	85	81	73	34	35	51	43	54	119	79	108	21	47	29	29	18	30	27	25	32	16	64	108	99	26.496
ENSG00000171444	-4.61553	-4.26611	-4.64644	1.69826e-14	-2.28118	9.3708e-17	5	21	5	18	11	16	16	19	28	0	0	0	0	0	0	0	1	0	0	1	0	0	0	0	0	0	1	2	0	0	0	0	0	0	0	0	1	0	0	0	0	0	2.65
ENSG00000197061	-1.74688	-1.41479	-2.11111	1.77334e-14	2.8839	9.9249e-17	29	172	35	148	47	150	197	222	169	35	17	35	45	20	32	57	23	24	77	66	46	18	17	29	45	35	107	70	85	27	39	10	27	7	41	13	16	32	19	50	65	57	15.368
ENSG00000104312	0.810747	0.854534	1.27106	1.85492e-14	6.61874	1.05277e-16	142	285	110	274	199	315	609	696	742	703	335	605	637	297	567	811	492	394	1291	1067	1116	333	358	580	547	595	1064	822	1050	332	1283	394	1121	348	1400	328	733	693	250	1292	1973	1762	75.25
ENSG00000010327	-3.01467	-1.91577	-3.3771	2.01645e-14	5.69226	1.16034e-16	659	1690	563	1622	1089	1382	1656	1789	1934	107	153	180	79	109	184	167	221	239	402	329	359	215	168	361	356	333	990	522	412	245	152	82	61	84	105	69	124	243	84	233	451	337	349.223
ENSG00000092470	-1.47826	-1.70153	-2.32418	2.13763e-14	2.63123	1.24692e-16	32	113	29	108	70	86	176	214	189	69	24	17	64	15	39	68	22	25	71	55	57	18	10	25	32	20	63	63	72	14	34	7	33	4	36	12	12	12	5	44	42	57	16.958
ENSG00000115415	1.99212	1.13711	2.30483	2.64572e-14	9.76074	1.5946e-16	683	1760	553	1473	889	1418	3794	4282	4899	12550	2110	9718	9550	1717	9338	11932	3285	5456	20420	17170	17574	1569	1454	4501	4673	5186	7084	7975	7288	1555	17060	3319	13341	3428	16294	2642	7456	8241	3297	15977	26583	22321	361.942
ENSG00000134470	2.4896	2.81962	3.60251	2.64572e-14	3.39289	1.63291e-16	4	16	3	10	12	9	19	17	30	76	33	89	59	20	89	69	40	38	190	147	140	58	40	100	106	80	200	82	107	66	186	73	166	70	169	54	151	130	54	266	425	341	2.12
ENSG00000183049	-1.33254	-1.79649	-2.17553	2.64572e-14	2.03792	1.58634e-16	13	53	28	62	42	42	143	156	138	46	12	16	31	10	24	42	23	12	61	49	40	9	7	21	23	15	37	37	35	4	17	7	18	4	13	3	10	19	7	24	53	35	6.889
ENSG00000167703	0.706259	1.49268	1.47979	2.64572e-14	7.54831	1.64156e-16	200	612	177	554	360	566	977	1014	1112	996	600	1231	792	502	1106	1088	784	748	1742	1655	1575	847	788	1314	1435	1258	4931	2298	2426	897	2030	848	1403	770	2019	757	1550	2056	765	2352	3644	3110	105.986
ENSG00000273604	2.16353	2.73165	2.82339	2.64572e-14	5.73066	1.64758e-16	34	99	23	88	38	94	121	124	144	440	185	525	321	143	453	438	236	328	703	541	504	180	171	545	591	607	1996	730	666	187	706	246	438	244	530	205	667	974	394	815	1255	987	18.018
ENSG00000122952	-1.44355	-1.05045	-1.96853	2.6578e-14	3.27729	1.67605e-16	32	151	45	145	73	132	256	305	248	70	26	38	53	27	34	74	52	33	118	95	87	24	20	38	58	42	207	163	144	27	78	12	29	14	50	10	29	22	9	80	98	88	16.958
ENSG00000274997	-2.6882	-1.74713	-3.69527	2.83295e-14	1.5155	1.80884e-16	21	101	27	107	40	92	138	145	110	18	15	8	8	6	9	13	23	4	33	25	14	13	13	14	13	14	104	31	51	6	11	2	4	3	4	5	3	3	2	9	22	19	11.129
ENSG00000196396	0.597769	0.662393	1.10476	3.38218e-14	8.30529	2.18618e-16	400	1144	368	1073	614	998	2540	2710	2790	2990	907	1730	2392	840	1701	3241	1338	1198	3615	3138	3088	914	875	1582	1710	1746	4142	3280	3730	956	5300	1242	3617	1025	5280	1015	2078	2420	827	3722	5859	5083	211.972
ENSG00000106366	2.81549	3.16791	3.60125	3.82979e-14	6.45788	2.53589e-16	57	120	27	91	55	91	122	163	149	1282	473	505	1087	378	430	1371	605	304	915	863	719	549	519	962	1031	1011	1274	538	749	594	2119	652	1318	536	1853	618	895	957	324	1371	2102	1865	30.206
ENSG00000104972	0.785229	1.14746	1.29015	3.82979e-14	6.24653	2.50774e-16	129	226	105	192	206	192	422	446	466	658	240	420	485	225	422	584	377	307	799	690	665	278	257	507	493	499	1456	813	830	281	1080	332	763	282	938	249	508	626	223	820	1379	1116	68.361
ENSG00000172349	-1.43545	-0.982185	-1.89761	4.13548e-14	3.13987	2.7709e-16	32	117	22	100	51	100	232	270	298	48	17	50	43	34	52	57	32	42	93	64	58	24	16	50	60	63	169	91	99	25	47	21	29	16	29	24	37	36	12	53	76	55	16.958
ENSG00000103365	-1.05662	-0.826853	-1.23212	4.2676e-14	5.50178	2.89306e-16	159	499	142	456	243	420	861	947	1027	260	141	254	214	133	254	267	187	220	439	338	389	125	116	253	270	248	677	381	433	132	321	97	232	71	319	82	194	273	114	257	431	371	84.259
ENSG00000165795	1.90083	2.24267	2.2221	4.49451e-14	5.75097	3.08232e-16	35	106	26	73	50	83	195	220	247	459	295	433	368	259	423	515	462	315	469	449	498	211	215	358	345	424	1412	932	859	220	639	260	386	285	450	298	398	647	248	643	1020	905	18.548
ENSG00000282608	-4.27937	-3.72112	-4.76714	5.31235e-14	-0.80295	3.68506e-16	13	35	12	30	16	32	87	88	93	1	0	2	0	0	1	1	0	1	17	11	8	0	0	0	5	3	11	13	6	0	3	1	0	1	2	0	0	0	0	3	3	5	6.889
ENSG00000172927	1.60097	2.28416	2.19862	5.33946e-14	4.07623	3.74596e-16	11	44	10	39	12	28	65	68	68	140	68	81	102	36	81	122	101	37	285	240	251	82	90	130	134	155	576	232	295	58	219	71	188	66	218	59	121	112	50	322	454	431	5.829
ENSG00000115267	2.09455	0.832038	2.09011	5.66043e-14	6.74045	4.07582e-16	119	242	80	201	155	209	431	441	513	1827	317	1283	1408	275	1152	1832	509	721	2653	2234	2227	214	174	447	467	504	730	705	697	216	2194	345	1658	307	2185	273	870	892	330	1752	3065	2621	63.062
ENSG00000076770	-0.971521	-1.59206	-1.73407	5.66043e-14	4.42901	4.105e-16	93	292	66	267	122	219	554	652	686	141	104	120	136	88	123	156	135	116	325	268	276	44	41	87	90	91	114	209	252	32	141	38	76	29	108	27	56	77	30	172	271	218	49.283
ENSG00000139354	-1.37002	-1.27645	-1.986	5.66043e-14	3.82075	4.06926e-16	64	171	60	182	105	174	332	330	457	80	68	66	66	59	78	77	111	68	114	98	110	45	38	72	61	74	130	125	182	37	63	30	52	28	66	34	41	52	26	57	113	89	33.915
ENSG00000185880	1.02112	0.55973	1.22636	5.69964e-14	5.89851	4.17836e-16	72	188	55	199	114	163	411	484	482	751	204	406	584	155	389	663	273	307	911	736	768	131	144	295	282	277	645	581	601	131	972	200	717	210	1008	180	341	427	188	712	1155	938	38.155
ENSG00000173193	1.96459	0.782236	2.07749	6.11764e-14	8.74164	4.53302e-16	451	945	361	880	545	834	1734	1949	2193	7657	1221	4659	5759	1018	4451	7463	2027	2733	9570	8121	7826	820	911	1841	1926	2023	2495	2610	2923	767	9621	1514	7717	1537	9341	1226	3278	3757	1210	6923	11203	9667	238.998
ENSG00000134321	4.92441	3.98024	5.88177	6.35578e-14	8.69844	4.75957e-16	63	295	17	95	32	73	372	390	1001	6401	761	9125	4677	597	7496	6258	1328	4641	25719	21728	23434	1365	1227	3784	3921	4181	2163	2876	3483	1304	12808	3345	11518	2856	14455	2480	9723	10390	3676	21616	35111	30135	33.386
ENSG00000176928	1.31279	0.0638055	1.48354	6.56344e-14	3.09611	4.96682e-16	10	30	9	21	20	26	60	56	54	105	34	65	76	30	51	120	42	47	158	149	141	11	17	36	36	30	39	56	59	15	170	31	119	33	124	35	61	77	22	116	190	162	5.299
ENSG00000119508	1.61247	0.527295	2.0041	7.40488e-14	6.04137	5.66194e-16	40	225	47	161	84	185	312	380	401	925	237	707	731	284	615	858	388	473	841	714	707	90	85	312	368	329	451	429	405	95	1453	295	1091	333	1412	239	660	916	304	794	1270	1086	21.197
ENSG00000164120	-1.32522	-1.80332	-2.10556	7.43999e-14	4.09234	5.74743e-16	118	194	91	220	154	167	540	556	529	107	73	91	79	66	94	111	156	75	218	176	162	49	36	75	61	68	82	147	169	41	79	36	69	29	68	34	66	56	12	93	161	134	62.532
ENSG00000051341	-1.36086	-1.39322	-1.97222	7.54053e-14	2.89286	5.88454e-16	40	112	36	113	58	95	229	217	186	67	25	35	53	15	28	64	59	27	78	70	74	19	16	33	27	28	106	77	110	16	53	11	44	12	49	6	11	27	3	47	80	70	21.197
ENSG00000089127	2.43788	1.16202	2.62046	7.55963e-14	6.23751	5.95903e-16	57	142	30	114	63	104	286	297	383	1076	193	1013	737	172	934	1058	339	602	2443	2117	2079	141	142	300	333	338	628	490	461	170	1485	272	1086	275	1439	227	744	862	269	1708	3091	2286	30.206
ENSG00000007237	-0.944771	-1.09005	-1.3476	7.83396e-14	6.6814	6.23703e-16	347	1051	350	1013	573	932	2397	2571	2720	663	306	660	475	299	627	652	465	527	1399	1097	1206	177	180	439	459	445	1799	1144	1249	201	732	159	488	155	650	155	348	494	167	794	1348	1187	183.885
ENSG00000136710	0.575498	1.19673	0.998085	8.22259e-14	5.52958	6.61126e-16	54	179	53	126	104	142	305	366	385	379	151	236	290	96	206	402	190	181	533	446	442	167	179	398	417	418	1010	512	585	157	576	129	456	115	609	117	295	328	128	520	848	733	28.616
ENSG00000100647	0.552762	1.18178	1.00441	9.10005e-14	7.77104	7.44211e-16	274	804	204	704	393	664	1701	1842	1829	1231	760	1258	1020	568	1166	1258	989	759	2928	2421	2498	818	847	1670	1754	1712	4623	2659	3115	809	2211	816	1533	622	2023	692	1471	1540	638	2963	4412	3883	145.201
ENSG00000132646	-1.29219	-1.11593	-1.75037	9.10005e-14	4.94502	7.46023e-16	134	403	90	437	185	429	763	874	768	204	102	134	156	91	122	190	161	110	397	313	326	78	88	133	137	144	402	441	450	72	135	53	108	36	145	51	78	117	43	263	422	368	71.011
ENSG00000131669	0.758137	1.22022	1.21819	9.20379e-14	7.48852	7.61783e-16	232	651	214	559	406	542	902	1010	1142	1325	595	1196	970	521	1042	1353	815	743	1978	1679	1683	794	728	1218	1358	1248	3445	1709	1847	812	2317	662	1605	610	2200	591	1244	1554	530	1966	3100	2644	122.944
ENSG00000117228	2.24034	1.52362	2.86327	9.50886e-14	7.41136	7.94528e-16	138	324	87	287	164	245	472	504	638	3174	417	1616	2727	313	1484	3159	617	782	3091	2670	2537	422	407	909	984	967	1195	1167	1271	437	4509	950	3847	811	4994	681	1676	1544	558	3130	5124	4683	73.13
ENSG00000213190	0.744249	1.27495	1.61224	9.65802e-14	4.46843	8.2809e-16	12	77	12	51	23	69	182	189	158	147	49	109	143	48	104	148	74	91	307	223	255	85	84	148	158	135	314	315	358	83	356	88	253	108	332	66	150	214	86	348	575	505	6.359
ENSG00000151726	0.813382	1.64841	1.50083	9.65802e-14	10.2833	8.22509e-16	1315	3303	1103	3004	2087	2810	7104	7796	9401	6965	3844	7904	5326	3511	7086	7402	5398	4918	13688	11229	11708	6930	6622	11766	12450	11806	14418	15126	15130	6707	13709	6309	10043	5059	14140	5197	9598	10362	3921	14727	24079	20674	696.857
ENSG00000275718	5.08814	6.29357	7.48669	9.65802e-14	1.7359	8.29831e-16	0	0	0	0	0	0	0	0	3	49	8	19	40	1	18	34	12	18	56	48	47	17	17	59	72	57	120	105	77	16	247	36	164	39	266	27	98	126	57	171	300	236	0
ENSG00000274267	-2.88566	-2.03006	-4.36001	9.94373e-14	2.47355	8.93459e-16	74	283	62	288	114	238	301	331	231	34	24	23	24	12	18	24	34	17	80	48	42	23	16	27	23	27	313	95	97	10	18	5	4	4	10	3	2	7	1	38	35	31	39.215
ENSG00000260822	-1.19735	-1.622	-2.00443	9.94373e-14	3.44676	8.92908e-16	55	120	49	121	71	121	365	425	365	122	37	48	89	41	56	126	76	38	122	112	100	22	23	39	44	39	122	87	131	19	81	16	80	21	83	11	24	17	11	57	118	71	29.146
ENSG00000023445	2.5573	2.51505	3.11034	9.94373e-14	7.34176	8.62779e-16	142	224	123	231	186	209	257	261	312	2875	601	1133	2196	492	1125	2682	927	654	2087	1819	1727	662	618	1463	1456	1536	934	1716	1947	714	3892	894	2975	701	3843	775	1513	1567	606	2258	3586	3149	75.25
ENSG00000119922	4.31416	0.0539199	4.01086	9.94373e-14	5.51153	9.0141e-16	32	45	20	35	35	21	89	84	181	2076	166	1850	1348	153	1493	1675	303	750	3006	2546	2718	40	25	69	88	70	28	72	145	40	1655	210	1237	180	1353	163	863	796	213	1776	3064	2487	16.958
ENSG00000140525	-1.41994	-1.1451	-1.65934	9.94373e-14	3.00292	8.95949e-16	43	113	35	109	48	86	188	221	206	54	27	29	45	18	31	51	36	21	94	90	56	17	29	28	32	28	141	104	121	14	54	13	51	16	39	14	18	28	14	58	89	78	22.787
ENSG00000132510	1.27514	1.83926	1.98002	9.94373e-14	5.95875	8.77524e-16	59	135	65	137	89	131	239	276	270	442	271	360	384	251	335	389	410	238	575	498	495	322	274	439	461	483	1601	534	693	289	825	356	605	342	760	310	489	629	229	756	1168	952	31.266
ENSG00000105246	3.45486	6.48983	6.00796	1.07048e-13	1.91142	9.78838e-16	4	2	1	0	1	3	0	1	1	40	3	9	32	4	6	23	9	5	29	24	22	53	42	142	167	130	216	126	148	62	103	34	69	25	109	48	77	65	40	146	245	176	2.12
ENSG00000184445	-0.991306	-0.90074	-1.1249	1.09866e-13	4.67457	1.01327e-15	88	276	68	278	152	275	489	529	473	184	72	112	140	65	120	199	113	92	298	243	224	56	68	128	97	128	253	311	331	72	190	58	160	50	170	40	90	108	42	207	335	294	46.634
ENSG00000161791	1.00571	1.20527	1.23786	1.14709e-13	8.14269	1.06698e-15	374	848	288	757	599	663	1688	1812	1792	3133	1009	1515	2466	968	1476	3134	1673	975	3214	2935	2875	1045	990	1631	1712	1670	6492	3049	3841	967	4271	920	3061	869	4115	886	1415	1807	653	3379	5019	4459	198.194
ENSG00000145386	-2.06584	-1.67193	-2.59055	1.16145e-13	2.88814	1.08949e-15	60	154	58	178	94	160	235	247	234	60	14	20	30	17	27	63	29	17	84	79	70	24	19	24	32	21	117	111	152	17	36	15	39	8	33	6	8	19	4	56	67	80	31.796
ENSG00000008517	3.73616	5.40711	4.59873	1.17547e-13	0.779271	1.11191e-15	1	2	0	0	2	0	0	0	1	14	6	17	12	5	8	15	10	6	24	18	18	11	11	34	36	40	124	47	64	11	28	13	24	4	31	10	23	11	11	42	58	40	0.53
ENSG00000113368	-1.37144	-1.23816	-1.79711	1.25245e-13	3.32398	1.1946e-15	43	167	49	160	67	179	185	222	215	59	33	54	48	33	59	78	41	32	106	89	66	29	23	54	63	44	122	95	97	23	63	24	53	18	48	9	34	33	15	64	104	67	22.787
ENSG00000090339	1.5713	2.35038	2.48554	1.28272e-13	8.51152	1.23358e-15	353	823	269	651	503	648	922	956	985	3841	1334	1856	3265	1037	1743	3955	1792	1194	2938	2642	2468	2211	2084	3475	3778	3515	6127	3392	3947	2157	7705	2351	5392	1916	7469	1985	3246	3348	1231	4184	6398	5663	187.065
ENSG00000109805	-2.30111	-1.82712	-3.1674	1.32153e-13	2.44541	1.28132e-15	54	164	47	164	77	131	237	269	166	42	14	18	33	16	18	41	24	16	54	52	48	11	12	23	16	21	90	114	137	16	25	7	19	2	18	5	9	6	1	40	48	56	28.616
ENSG00000185745	4.64036	0.896751	4.45303	1.34656e-13	5.84127	1.31621e-15	31	59	12	20	28	23	96	87	211	2149	218	1958	1531	168	1691	1955	351	935	4695	4018	4105	37	35	100	104	120	95	168	208	63	2101	251	1599	261	1932	212	1026	980	289	2592	4496	3839	16.428
ENSG00000189057	-2.0083	-2.27419	-3.26551	1.36444e-13	2.55291	1.34443e-15	43	162	49	208	73	175	233	248	202	78	26	20	55	17	31	75	30	11	79	65	33	13	17	21	19	23	42	84	73	14	26	5	21	5	25	6	6	5	3	36	43	38	22.787
ENSG00000110436	3.85944	4.92928	5.60831	1.37292e-13	5.77117	1.36361e-15	15	23	11	6	4	7	91	90	63	1256	151	353	974	112	335	1245	239	182	434	372	324	299	328	838	930	837	1380	1026	1339	292	2724	553	2048	483	2676	456	1169	1344	544	1192	1862	1497	7.949
ENSG00000259354	2.67218	3.95175	3.75163	1.37318e-13	1.87566	1.3747e-15	1	6	1	2	1	6	11	2	4	35	22	23	18	10	13	29	24	6	42	33	38	28	31	38	47	39	153	63	82	28	51	30	66	22	60	22	42	35	10	68	108	108	0.53
ENSG00000170312	-2.29297	-1.74177	-3.12096	1.53032e-13	2.78149	1.54407e-15	42	190	42	211	97	180	282	346	244	41	17	17	49	21	22	52	30	14	85	68	63	23	21	18	29	26	114	124	194	21	18	6	23	4	24	6	8	11	5	52	66	75	22.257
ENSG00000092964	1.27004	1.19876	1.6466	1.58385e-13	8.79193	1.61588e-15	607	1164	496	1005	902	995	2015	2217	1952	6038	1551	2376	4638	1473	2246	5749	2308	1528	5588	4942	4896	1351	1292	2378	2472	2638	6944	4492	5495	1267	7856	1454	5853	1702	7641	1362	2309	3292	1250	6482	10078	8765	321.667
ENSG00000101265	-0.822012	-0.594777	-1.17445	1.58385e-13	7.18835	1.62306e-15	497	1488	463	1378	806	1298	2382	2600	2627	1048	454	879	803	442	853	1098	669	647	1465	1179	1204	328	353	961	1015	958	1994	1743	1736	376	1146	278	650	241	861	221	582	841	314	852	1439	1153	263.375
ENSG00000100911	1.42417	1.60566	1.96906	1.59709e-13	7.41901	1.64921e-15	137	397	110	370	224	295	846	978	961	2124	422	969	1632	337	920	2038	636	651	2774	2340	2443	479	481	1125	1166	1252	4178	2051	2368	473	3635	586	2752	506	3480	541	1045	1215	498	2693	4565	3883	72.6
ENSG00000244405	-1.17559	-0.465728	-1.12628	1.64815e-13	4.59314	1.71493e-15	78	266	71	260	130	225	426	450	443	122	69	108	122	67	103	129	99	97	200	172	146	64	58	186	210	182	351	289	292	81	186	55	110	45	177	49	119	114	52	155	233	210	41.334
ENSG00000124145	0.328038	0.891787	0.623368	1.73078e-13	7.25947	1.81455e-15	195	691	204	567	333	537	1354	1518	1473	1001	537	798	819	441	765	960	834	508	1804	1518	1564	566	571	1185	1210	1168	3185	1635	2007	556	1578	443	1191	424	1454	429	838	960	423	1669	2576	2289	103.336
ENSG00000112149	0.505316	0.455899	0.824793	1.74264e-13	8.31761	1.84072e-15	531	1266	462	1269	787	1100	2349	2727	2777	2618	1136	1841	2065	1142	1728	2719	1786	1266	3664	3188	3260	908	936	1538	1653	1742	3615	3122	3556	913	4206	1124	3174	1166	3841	1054	1670	2256	763	3647	5999	5036	281.392
ENSG00000174371	-1.69841	-1.61152	-2.63261	1.78474e-13	1.89668	1.91297e-15	26	81	29	67	26	71	117	131	111	42	12	8	26	13	15	39	23	13	46	20	37	12	10	16	15	11	49	41	60	9	19	3	8	3	17	6	8	5	4	22	31	26	13.778
ENSG00000181381	1.09991	0.308994	1.14559	1.78474e-13	8.8969	1.91333e-15	600	1653	529	1558	846	1401	3339	3834	4198	5435	1465	4462	4101	1489	4128	5057	2389	2685	8445	7174	7577	1111	1090	2004	2139	2319	2621	3450	4287	1074	5986	1672	5035	1527	6306	1424	3253	3939	1341	6062	9770	8485	317.958
ENSG00000134247	-1.71812	-1.6201	-2.12983	1.79991e-13	2.31778	1.94378e-15	34	92	27	104	44	77	133	137	146	33	16	28	29	15	21	43	26	17	40	33	34	6	8	27	31	36	67	41	44	8	53	8	26	2	38	5	12	26	9	27	31	34	18.018
ENSG00000171848	-2.31164	-1.64269	-3.2249	1.92629e-13	3.7795	2.09545e-15	108	361	80	388	179	368	553	637	469	98	42	28	86	39	39	95	74	34	147	137	111	59	56	50	52	71	164	268	376	61	36	13	42	10	40	19	16	13	7	99	133	138	57.232
ENSG00000198053	0.257344	0.58677	0.522344	2.00229e-13	9.40625	2.1939e-15	1050	2996	911	2822	1706	2578	6485	6952	7353	5192	2044	3569	4297	1846	3535	4893	3078	2588	8244	7206	6850	2128	2070	4185	4366	4420	13597	7348	7968	2191	7928	2106	5322	1890	7251	1891	3755	4243	1674	7085	11112	9626	556.426
ENSG00000164687	-0.264631	-1.18129	-0.709951	2.01134e-13	6.90811	2.21967e-15	400	994	337	893	583	860	1780	2040	2327	1300	409	881	1031	481	755	1105	686	751	1641	1327	1450	211	182	340	373	416	1016	1021	924	205	1196	218	942	299	1228	191	480	814	275	824	1290	1155	211.972
ENSG00000123130	0.633609	0.271082	0.789696	2.0952e-13	6.59774	2.32873e-15	138	381	119	333	228	364	811	941	1030	993	319	674	743	302	661	980	442	437	1311	1128	1162	217	223	472	444	483	1062	931	1010	210	1293	318	1044	288	1316	292	513	719	279	1044	1638	1419	73.13
ENSG00000110077	-3.16025	-3.18162	-3.55316	2.15604e-13	2.05468	2.41336e-15	78	188	73	201	126	191	171	189	232	37	3	25	30	1	19	34	7	18	40	27	22	3	6	33	25	28	35	26	22	3	31	4	24	3	27	3	14	11	5	20	24	20	41.334
ENSG00000168268	-1.40411	-1.39753	-2.08396	2.27259e-13	2.86052	2.56172e-15	28	114	33	122	59	96	199	209	193	44	26	41	42	35	49	56	34	39	64	57	56	15	6	32	32	27	142	90	79	15	48	11	28	12	36	5	20	35	25	32	60	40	14.838
ENSG00000123610	4.41842	5.80867	6.32941	2.40523e-13	4.93946	2.7302e-15	12	8	1	4	3	1	33	22	31	397	83	144	357	54	143	403	114	67	585	466	413	353	310	625	684	565	459	687	703	361	1046	535	961	270	1256	404	805	464	191	1307	1881	1644	6.359
ENSG00000169429	5.66493	6.73109	8.05707	2.51845e-13	7.75294	2.87857e-15	63	42	16	10	15	16	48	48	94	4635	1100	1231	4027	964	944	4730	1497	667	1578	1444	1298	2607	2404	4858	5061	4303	1556	2324	2492	3226	15516	9461	11752	6146	17187	6656	8051	7506	2876	4675	6965	6344	33.386
ENSG00000136205	0.542116	0.777807	0.573228	2.72329e-13	10.3477	3.13417e-15	1910	5789	1743	4995	3158	4702	10229	11132	11061	10919	4727	8093	8594	4426	7710	11273	6756	5586	15167	13907	13246	4210	4005	7674	8288	8002	32169	15196	17811	4113	13168	3598	8767	3578	11377	3461	6614	8291	3196	13877	21458	18703	1012.16
ENSG00000100342	1.31217	1.34533	1.8691	2.94043e-13	5.38792	3.40724e-15	33	84	35	88	52	93	236	260	281	410	86	286	308	100	254	403	129	179	772	659	661	122	116	271	295	265	752	446	465	110	694	146	533	148	738	129	301	324	128	730	1215	1042	17.488
ENSG00000113657	1.66761	1.28796	2.10639	3.04786e-13	7.79514	3.55575e-15	182	536	145	460	257	430	945	1039	1330	1625	833	2058	1123	1027	1999	1556	1180	1586	3763	3127	3427	475	452	1131	1095	1112	3366	3106	2592	474	2387	826	1544	1157	2168	741	1896	3838	1355	4009	7110	5621	96.447
ENSG00000184992	-0.894156	-1.03723	-1.47869	3.05076e-13	5.39343	3.60724e-15	121	535	118	509	192	450	963	1047	1034	270	142	249	257	121	261	305	239	202	558	439	475	84	70	209	183	200	714	430	539	81	271	82	138	74	175	65	132	189	80	286	536	428	64.121
ENSG00000065989	0.554583	1.06731	1.16273	3.05076e-13	6.33719	3.59477e-15	101	292	93	276	174	269	567	517	556	605	267	432	486	219	420	637	422	283	734	643	635	312	256	573	602	567	1721	845	907	277	1084	336	745	306	1018	295	680	717	257	839	1267	1104	53.523
ENSG00000163328	-1.34592	-1.098	-1.65673	3.19824e-13	2.89079	3.80683e-15	43	88	30	78	56	79	181	182	171	79	19	36	35	11	44	55	22	29	71	52	55	28	14	45	43	42	72	81	73	23	48	14	34	10	55	16	29	42	11	34	60	52	22.787
ENSG00000158517	4.09528	4.46513	5.17078	3.2685e-13	3.69938	3.94198e-15	6	3	7	1	5	3	14	12	19	172	51	85	153	34	68	215	61	31	329	289	222	110	81	92	97	81	458	223	271	71	405	78	343	80	440	83	156	145	46	472	683	654	3.18
ENSG00000077238	0.604547	0.773652	0.79125	3.2685e-13	6.42122	3.9316e-15	116	327	103	320	187	292	704	713	728	812	288	509	599	263	494	830	389	334	1017	885	904	244	260	538	516	562	1896	898	912	273	1039	244	757	245	1001	234	489	573	225	896	1415	1328	61.472
ENSG00000115652	0.767378	0.973825	1.09404	3.48667e-13	6.59102	4.23259e-15	150	318	113	333	180	312	590	662	657	905	347	567	699	311	546	744	466	393	1040	972	956	369	355	632	688	649	1072	945	1090	362	1153	337	907	357	1196	331	578	720	254	1076	1633	1428	79.489
ENSG00000024526	-2.36723	-1.78275	-3.02636	3.51331e-13	1.39636	4.29263e-15	15	71	21	71	33	66	113	148	83	19	3	7	22	8	13	7	10	11	25	23	20	8	10	11	11	11	26	46	69	5	15	1	8	2	14	5	3	4	1	13	18	26	7.949
ENSG00000111331	3.00117	2.35075	3.2545	3.66124e-13	8.56647	4.50223e-15	183	490	129	373	216	327	920	957	1276	4781	849	5291	3726	668	5003	4703	1326	3007	14838	12887	12630	830	791	2553	2663	2788	6195	4275	4072	810	7352	1115	5524	1053	7165	971	4232	4298	1681	11246	17454	15192	96.977
ENSG00000165244	-1.81377	-2.11778	-3.19329	4.08772e-13	1.67799	5.0589e-15	27	80	18	91	68	58	113	155	153	22	14	17	15	10	20	36	26	13	64	42	28	7	8	14	11	12	49	41	32	5	11	0	10	2	12	4	4	4	0	23	38	37	14.308
ENSG00000179362	2.96047	4.08568	4.09098	4.56187e-13	1.23676	5.68166e-15	0	2	1	0	1	1	3	4	4	26	10	12	33	8	8	33	13	6	15	28	24	8	13	17	33	31	105	61	63	10	63	14	53	14	49	17	22	26	8	53	72	66	0
ENSG00000205269	-1.53833	-1.29463	-1.96889	4.9731e-13	4.77516	6.23304e-15	133	360	135	424	212	381	616	668	785	171	82	143	103	89	151	155	148	129	243	176	201	82	69	186	179	188	155	280	325	72	170	43	114	40	137	46	101	138	63	123	203	164	70.481
ENSG00000109320	0.657928	1.00834	1.06811	5.00427e-13	6.37011	6.31155e-15	107	296	96	307	196	257	509	559	587	720	301	453	538	242	434	793	414	281	837	763	724	301	298	578	581	591	1204	862	981	304	1156	308	827	278	1099	299	512	514	190	895	1421	1281	56.702
ENSG00000163590	-0.629469	-1.17738	-0.849325	5.14136e-13	4.2959	6.52498e-15	65	184	57	168	108	128	418	396	425	155	53	118	108	78	110	169	90	96	255	266	225	38	27	73	56	73	195	170	202	35	193	42	116	38	158	35	73	102	33	186	305	251	34.445
ENSG00000111247	-1.53428	-1.51719	-1.98155	5.31746e-13	2.94945	6.79039e-15	37	127	40	121	51	116	211	258	237	52	22	46	42	23	34	36	31	28	107	83	73	12	20	32	36	39	75	94	117	11	34	12	23	11	24	8	26	41	7	63	119	101	19.607
ENSG00000163840	1.15209	0.253161	1.25532	6.1511e-13	7.49662	7.90343e-15	203	551	201	552	358	516	1343	1369	1617	2429	527	1597	1766	486	1505	2394	795	976	3318	2883	2869	369	286	813	808	793	1346	1268	1460	336	3192	548	2295	558	3035	474	1239	1350	500	2576	4063	3383	107.576
ENSG00000023330	1.16309	1.19955	1.66352	6.2548e-13	8.93472	8.08597e-15	490	1222	419	1165	725	1073	2748	2987	3830	5965	1479	3233	4861	1560	2968	5983	2155	2319	4788	4174	4255	1465	1310	2742	2794	2921	9874	5710	5578	1267	11157	1542	7661	1841	10450	1351	2911	4609	1666	5611	9497	7662	259.665
ENSG00000143515	1.0444	1.8125	1.71464	6.34697e-13	3.14538	8.25516e-15	9	27	6	30	7	24	39	56	37	71	20	50	47	21	34	71	34	30	116	86	93	50	32	75	90	98	202	81	140	42	121	38	74	44	102	25	65	76	28	127	201	168	4.769
ENSG00000184831	0.809716	0.938757	1.18698	6.38002e-13	5.62493	8.34845e-15	50	168	53	159	98	144	354	359	372	386	144	308	313	151	235	417	224	185	747	643	646	157	182	224	246	268	742	639	757	165	652	158	455	150	610	146	268	365	119	729	1237	1029	26.496
ENSG00000076003	-0.852418	-0.823773	-1.08823	6.45766e-13	5.5267	8.50095e-15	142	444	129	487	240	430	835	944	965	305	140	230	249	163	201	296	240	155	598	489	514	105	97	177	193	217	698	582	612	111	325	96	242	92	355	93	147	178	76	382	579	537	75.25
ENSG00000253729	-0.38697	-0.493579	-0.685481	6.96217e-13	7.82526	9.21997e-15	617	1815	559	1581	871	1635	3387	3667	4039	1981	876	1329	1446	808	1380	1859	1222	987	2407	2061	2122	537	544	1162	1203	1278	2735	2002	2642	577	2097	477	1320	483	1761	468	770	1106	397	1777	2814	2419	326.966
ENSG00000177409	2.30978	0.910129	2.50448	9.23464e-13	7.85946	1.23022e-14	241	518	148	449	277	383	700	771	892	5018	740	2857	3606	617	2645	4444	1114	1667	4693	3990	3996	458	467	1160	1170	1223	663	1196	1175	486	5895	953	4801	1076	6056	803	2132	2400	762	3525	5968	5144	127.713
ENSG00000119138	0.514946	0.69512	0.800835	9.62512e-13	6.68429	1.28982e-14	157	381	146	367	216	348	806	891	958	852	347	579	632	322	583	791	511	412	1238	1067	1021	335	361	615	691	662	1284	1005	1196	333	1128	394	861	361	1084	339	628	731	266	1048	1691	1467	83.199
ENSG00000132854	1.09356	1.88013	1.673	1.01643e-12	3.80428	1.3781e-14	18	30	17	26	24	33	71	71	57	71	59	70	65	36	91	69	83	43	174	146	144	87	72	123	126	126	305	158	208	51	146	60	122	57	135	61	107	102	46	199	260	246	9.539
ENSG00000152413	0.867516	0.717158	1.00736	1.01643e-12	4.57823	1.37649e-14	20	101	21	86	40	68	175	196	219	224	82	158	208	83	138	236	112	112	326	274	309	73	64	133	144	128	252	247	311	77	303	80	217	79	272	68	158	163	63	272	455	384	10.599
ENSG00000188313	2.28767	1.53719	2.5643	1.04871e-12	6.08107	1.43014e-14	50	129	53	105	77	98	199	236	235	938	221	676	702	157	654	893	308	406	1444	1316	1331	247	229	439	400	454	300	435	477	220	1379	292	1071	236	1396	247	654	543	215	1105	1891	1637	26.496
ENSG00000137965	2.95444	0.968533	3.03082	1.06314e-12	5.91269	1.46658e-14	66	90	27	81	38	79	170	162	241	1559	194	923	1077	139	742	1302	288	501	2004	1703	1658	119	104	239	238	266	157	267	252	110	1778	237	1430	247	1782	196	591	583	204	1225	2183	1916	34.975
ENSG00000132530	3.09743	1.7006	3.32111	1.06314e-12	5.48103	1.45934e-14	55	55	21	45	46	43	91	104	102	1325	158	505	1000	102	447	1050	223	331	938	821	824	97	112	214	230	214	250	261	222	116	1478	186	1199	224	1462	164	395	419	148	751	1314	1100	29.146
ENSG00000071539	-1.76514	-1.18241	-2.59097	1.08063e-12	1.51864	1.49921e-14	19	62	18	57	27	58	77	95	70	12	14	13	10	6	13	15	18	10	31	32	25	6	5	14	20	18	69	33	46	11	6	3	8	2	9	2	3	7	4	20	32	25	10.069
ENSG00000126709	2.19011	2.45341	2.67839	1.09432e-12	8.92842	1.52684e-14	243	1003	212	795	314	686	1416	1504	1753	3727	1090	5300	2860	930	4859	2307	1830	3035	13468	11816	11487	1675	1464	4840	5128	5191	12901	5527	5837	1560	6755	1557	5389	1450	6815	1278	5015	5662	2724	10217	15657	13232	128.773
ENSG00000131979	3.15764	3.73367	4.39884	1.1397e-12	4.38515	1.59914e-14	8	18	5	18	4	16	26	27	38	228	34	191	188	23	168	227	60	98	352	335	320	142	109	307	297	318	229	226	251	132	476	213	375	143	497	126	327	282	97	548	936	781	4.239
ENSG00000164684	-2.81673	-3.14572	-3.45166	1.16867e-12	-1.00473	1.649e-14	6	17	6	17	10	14	31	32	29	0	0	1	3	2	1	4	2	2	9	5	5	1	0	0	1	2	7	5	2	0	2	0	1	0	3	0	1	0	1	3	3	3	3.18
ENSG00000144677	-1.11721	-1.04426	-1.74014	1.16973e-12	4.01336	1.65972e-14	63	204	53	192	114	196	347	394	399	66	68	93	66	56	119	93	107	99	200	147	159	33	33	88	86	99	232	184	190	33	78	26	52	19	66	27	57	75	24	98	172	154	33.386
ENSG00000010818	2.20214	0.933493	2.92075	1.17303e-12	4.45126	1.67365e-14	23	54	17	45	27	33	58	57	75	433	70	172	342	72	169	430	90	99	312	272	253	58	41	59	96	89	119	83	128	58	665	148	520	160	741	114	197	285	101	320	539	452	12.188
ENSG00000137310	-1.97468	-1.47303	-2.76577	1.18976e-12	3.32542	1.70689e-14	48	232	42	269	96	198	372	439	421	49	26	42	48	35	47	58	53	43	120	117	91	22	18	39	51	35	355	168	199	26	45	13	26	10	31	8	12	24	3	89	113	116	25.437
ENSG00000124201	1.06067	0.644391	1.1683	1.23552e-12	8.36689	1.78228e-14	431	1091	323	1019	622	969	2230	2447	2517	4197	988	2416	3135	867	2316	3972	1461	1560	5362	4774	4602	810	826	1592	1722	1708	4254	2865	3150	803	5498	995	4024	932	5173	847	1908	2192	788	4223	6776	5831	228.4
ENSG00000242498	-0.667786	-0.714011	-1.02898	1.33284e-12	5.11996	1.93318e-14	103	304	119	280	151	261	655	733	740	254	110	181	170	101	224	257	167	169	495	375	373	71	66	193	176	199	501	377	409	71	238	69	168	62	201	50	125	181	64	273	471	408	54.583
ENSG00000123080	-2.18945	-1.72333	-2.98022	1.47557e-12	1.75619	2.16265e-14	24	78	23	91	49	79	143	132	118	21	7	13	18	14	9	31	13	3	36	44	29	6	7	8	8	16	107	38	71	12	10	5	9	3	9	4	6	6	5	24	25	29	12.718
ENSG00000151474	-0.557026	-0.638175	-1.12245	1.47557e-12	6.60117	2.16345e-14	325	860	289	861	484	777	1579	1676	1813	612	401	577	528	398	626	627	519	505	1316	1057	1064	237	232	450	504	450	1874	1060	1080	234	570	162	401	180	534	157	314	490	174	725	1157	939	172.227
ENSG00000127838	0.778394	1.11612	1.0819	1.49607e-12	8.22006	2.20531e-14	398	1040	337	913	675	829	1796	1992	2091	2813	1116	1663	2313	1022	1530	2877	1687	1136	3000	2507	2513	1115	1063	1848	1871	2006	7520	3086	3325	1155	4177	985	2863	1013	3941	967	1602	2037	860	3066	4577	4158	210.912
ENSG00000114770	-0.60178	-0.876698	-0.915475	1.54005e-12	5.86395	2.28228e-14	171	490	137	518	244	458	1151	1301	1249	443	191	393	351	164	338	449	242	282	802	626	722	118	118	243	274	260	796	549	628	99	447	107	324	97	405	95	211	357	132	492	789	667	90.618
ENSG00000134326	3.30458	2.26752	4.00481	1.5431e-12	6.18717	2.31112e-14	32	78	14	59	24	44	151	170	238	975	169	1275	692	108	1041	930	244	638	2837	2248	2382	144	128	496	483	506	543	504	571	138	1677	393	1326	343	1637	288	1252	1321	463	2525	4422	3588	16.958
ENSG00000171320	-2.11476	-1.62154	-2.5682	1.5431e-12	2.11461	2.30813e-14	33	94	36	96	51	98	146	160	115	32	10	12	33	9	12	32	32	9	48	30	22	12	10	21	18	17	45	77	87	10	28	5	14	6	19	2	10	5	5	33	45	41	17.488
ENSG00000278272	-2.54085	-1.41711	-3.12032	1.67173e-12	2.25397	2.53013e-14	45	173	39	125	79	123	143	203	147	22	14	6	12	7	13	30	33	15	53	43	32	19	16	29	26	30	182	41	111	15	20	4	15	4	10	7	7	7	2	30	37	49	23.847
ENSG00000127946	1.05378	1.67964	1.78791	1.67173e-12	5.85552	2.52097e-14	57	124	47	104	87	112	311	338	390	443	218	325	393	205	305	451	269	234	469	413	454	286	280	479	494	465	1000	592	581	281	852	318	576	291	794	328	460	613	211	579	932	790	30.206
ENSG00000172936	0.963858	0.532622	1.12594	1.69029e-12	8.39203	2.57154e-14	347	1207	306	1138	567	1042	2574	2873	3311	3524	980	2822	2832	902	2610	3052	1449	1790	5603	4722	4742	728	643	1693	1782	1820	4284	3008	3193	787	4685	976	3534	949	4909	820	2501	2658	1090	4235	6831	5831	183.885
ENSG00000132405	-0.620327	-0.201322	-0.668396	1.69323e-12	5.94298	2.58936e-14	155	527	142	524	232	419	897	990	1008	387	211	294	310	170	322	429	254	256	644	545	495	171	183	416	398	396	1100	637	742	193	551	147	333	134	431	114	261	326	131	431	740	647	82.139
ENSG00000266094	0.547317	0.749246	0.891338	1.79288e-12	6.51375	2.78415e-14	124	368	132	345	236	332	656	652	654	685	335	466	614	320	502	707	494	370	953	833	915	300	274	495	541	580	1450	937	1107	310	1093	340	750	364	962	294	516	750	262	1025	1436	1287	65.711
ENSG00000113648	-0.242954	-0.512807	-0.449452	1.79288e-12	8.90177	2.77315e-14	1254	3396	1091	3156	2047	2985	6548	6858	7616	4046	1657	2878	2921	1614	2757	4037	2444	2276	5955	5278	5236	1178	1177	1815	2107	2081	6231	4558	4907	1085	4198	1128	3036	1203	3972	1065	1879	2647	966	4022	6485	5513	664.531
ENSG00000025039	-0.412704	-0.620533	-0.649852	1.79288e-12	7.35972	2.75842e-14	422	1173	396	1163	688	1089	2837	3062	3043	1314	547	920	972	566	903	1275	875	694	2198	1765	1840	347	352	775	765	790	1795	1799	1943	345	1472	318	1068	359	1314	305	596	789	343	1448	2232	1969	223.63
ENSG00000114737	0.872627	1.95312	1.70446	1.81055e-12	4.67502	2.84377e-14	22	71	9	67	26	65	130	145	186	162	80	146	129	63	130	186	110	98	241	214	154	98	105	357	372	355	594	295	338	115	321	132	201	99	291	114	239	266	88	344	513	430	11.658
ENSG00000071242	-0.970273	-0.857557	-1.142	1.81055e-12	6.26992	2.86581e-14	285	758	248	791	465	663	1440	1444	1558	558	261	403	462	261	364	568	364	309	646	582	574	212	197	349	372	353	1336	632	686	248	632	181	387	170	594	183	305	394	157	428	748	594	151.03
ENSG00000149177	0.523425	0.882024	0.981126	1.81055e-12	8.54801	2.85094e-14	581	1522	482	1426	847	1258	2426	2649	2564	3269	1056	2037	2504	993	2039	3246	1664	1391	3979	3429	3433	1545	1391	2391	2516	2493	4848	3627	4439	1379	5008	1440	3751	1285	4865	1181	2296	2798	917	4137	6336	5616	307.889
ENSG00000133121	-1.21444	-0.742423	-1.24397	1.81055e-12	3.5804	2.86868e-14	40	135	37	151	67	103	246	253	282	46	42	53	45	36	54	63	53	47	134	102	110	42	34	50	70	83	214	144	123	30	82	23	57	21	76	19	45	44	14	102	177	144	21.197
ENSG00000104154	-2.57167	-4.34893	-4.04655	1.86877e-12	-1.10362	2.97565e-14	9	19	7	8	8	17	44	50	45	1	1	4	2	1	1	4	6	1	10	6	13	1	0	0	0	0	4	3	0	0	1	0	3	1	0	0	0	0	0	2	6	2	4.769
ENSG00000156587	1.14367	0.577343	1.28697	1.88781e-12	7.06951	3.02086e-14	175	372	141	363	222	367	946	1051	1125	1708	364	1030	1341	336	962	1530	571	710	2468	2069	2140	295	291	549	570	616	1725	1225	1340	318	2084	379	1648	382	2103	355	850	1016	374	1910	3192	2554	92.738
ENSG00000188042	-2.50622	-2.30875	-2.54813	1.9003e-12	2.43965	3.05654e-14	58	160	45	148	109	154	156	149	147	26	13	20	27	16	26	21	9	26	44	38	21	5	15	14	30	28	60	43	36	8	27	8	29	8	35	15	29	17	15	22	32	44	30.736
ENSG00000058091	0.823936	0.809888	1.04499	1.9003e-12	6.39639	3.0708e-14	105	274	111	267	163	261	568	654	663	834	331	459	634	310	453	849	501	342	998	878	841	281	270	503	512	522	775	926	1056	250	1171	280	889	307	1038	253	486	589	226	882	1433	1203	55.643
ENSG00000146263	-1.18654	-1.06071	-1.58383	1.95138e-12	3.35044	3.16872e-14	33	130	39	135	50	120	235	270	255	79	30	41	52	31	37	79	52	34	131	100	100	24	23	63	60	58	80	108	151	34	68	18	34	14	49	12	27	49	16	65	139	119	17.488
ENSG00000066279	-2.65444	-2.06996	-3.58382	1.99835e-12	2.98699	3.26075e-14	105	232	94	240	159	225	387	441	329	62	17	14	49	24	16	75	52	15	80	78	72	27	26	26	24	29	137	142	213	25	49	6	35	10	32	5	5	2	3	59	60	71	55.643
ENSG00000152229	1.6491	2.70385	2.61921	2.09893e-12	5.72796	3.44141e-14	31	84	29	67	46	83	171	198	217	676	115	218	538	113	225	667	192	168	528	420	408	308	284	736	902	754	559	753	822	348	1275	223	1041	204	1383	205	494	458	159	708	1103	985	16.428
ENSG00000187837	-1.32772	-0.615965	-1.24559	2.10421e-12	4.61676	3.46666e-14	101	300	105	292	163	300	369	440	379	136	77	86	118	49	99	111	96	79	242	180	162	91	87	149	145	162	424	232	294	85	165	71	144	46	198	45	88	130	42	142	242	202	53.523
ENSG00000100906	1.52913	1.9909	2.15965	2.13183e-12	7.4194	3.52896e-14	214	389	136	404	273	331	433	534	592	2059	558	1037	1733	473	852	2273	808	637	1661	1406	1351	802	782	1277	1438	1343	3048	1739	1882	874	3647	782	2873	723	3927	707	1141	1374	550	1797	2911	2446	113.405
ENSG00000165474	0.0324971	1.38216	0.792922	2.19013e-12	3.71434	3.64273e-14	13	38	23	62	34	46	92	125	109	93	43	48	74	44	44	62	78	31	85	82	74	57	68	157	149	133	287	242	247	45	173	38	98	29	153	29	70	103	35	158	243	199	6.889
ENSG00000121933	-2.12586	-2.19758	-2.41871	2.33619e-12	-0.14141	3.95934e-14	5	17	3	20	6	19	40	37	49	5	1	2	4	1	4	6	3	5	11	5	12	1	0	4	7	4	7	8	9	1	4	1	8	0	6	2	2	2	2	4	8	9	2.65
ENSG00000128512	0.569882	0.865799	0.97225	2.33619e-12	7.63875	3.90725e-14	290	775	244	657	442	660	1303	1506	1672	1775	614	1172	1273	623	1154	1639	913	841	2026	1720	1761	679	702	1357	1427	1342	2141	2175	2386	753	2622	811	1991	657	2465	643	1178	1558	514	2014	3299	2849	153.68
ENSG00000171241	-1.90968	-1.31808	-2.49222	2.33619e-12	3.23461	3.94273e-14	50	176	58	183	91	157	321	375	306	57	19	25	46	28	39	52	50	21	136	100	93	22	19	52	42	31	254	174	195	22	36	18	30	7	28	9	19	14	11	76	133	115	26.496
ENSG00000101057	-2.30792	-1.65238	-3.15163	2.33619e-12	3.00704	3.92932e-14	53	213	47	226	92	220	354	377	335	60	31	19	38	29	24	55	29	31	113	60	61	14	17	31	24	30	449	123	157	22	42	12	16	8	18	10	12	12	3	59	74	68	28.086
ENSG00000277775	-2.96911	-1.55897	-4.01588	2.46092e-12	1.90849	4.19012e-14	49	160	38	164	72	128	205	204	172	8	13	10	11	8	11	22	25	12	42	39	27	16	5	21	24	27	228	76	102	17	6	0	7	0	13	3	4	4	4	17	30	52	25.967
ENSG00000142731	-1.49393	-1.55418	-2.17302	2.46274e-12	2.08504	4.21263e-14	26	66	23	72	45	70	109	133	102	49	14	14	36	16	12	36	18	10	45	40	42	12	12	15	12	21	37	50	65	8	25	10	23	5	23	4	7	10	3	35	30	33	13.778
ENSG00000065328	-1.99144	-1.80704	-3.49479	2.65175e-12	1.37705	4.55684e-14	19	75	18	80	30	70	128	115	117	34	9	12	22	8	12	23	24	7	41	28	14	7	4	9	9	7	75	54	53	4	10	1	6	2	6	1	1	2	1	16	18	30	10.069
ENSG00000146416	-1.16232	-1.52144	-1.94492	2.70818e-12	1.8351	4.67517e-14	15	51	14	39	29	35	106	118	107	23	6	31	21	8	25	20	18	22	39	53	56	9	6	16	15	11	42	27	36	11	23	5	12	4	23	1	14	20	6	17	40	23	7.949
ENSG00000154451	2.44741	1.26912	3.05054	2.81671e-12	5.64791	4.88473e-14	40	79	31	53	36	68	174	153	225	1036	134	459	851	73	471	914	193	210	1257	1141	988	104	98	196	228	209	321	268	338	131	1388	333	1264	273	1492	206	476	412	156	1239	1911	1600	21.197
ENSG00000164109	-1.62023	-1.34599	-2.0023	2.83534e-12	2.27547	4.93938e-14	30	68	18	81	37	86	142	171	113	36	15	15	25	12	13	48	23	11	56	46	41	9	11	21	17	16	67	63	96	14	30	5	25	4	27	10	14	10	9	35	57	39	15.898
ENSG00000138646	2.72876	0.702453	2.6384	2.85118e-12	5.01294	4.98946e-14	18	62	21	51	37	56	105	121	133	708	98	590	507	67	568	584	155	285	1158	998	909	54	40	118	100	109	165	149	173	47	652	94	605	89	752	77	419	338	119	714	1161	1003	9.539
ENSG00000275379	-1.95946	-1.19967	-2.46218	2.85452e-12	2.57522	5.01779e-14	38	124	37	133	77	118	153	164	122	33	34	25	18	13	27	16	29	23	65	45	35	24	16	33	35	29	172	56	83	15	30	12	18	6	16	6	15	22	7	33	46	41	20.137
ENSG00000143384	0.696701	1.52036	1.25698	2.95426e-12	8.53363	5.21642e-14	440	1167	348	1144	709	1084	2039	2356	2398	2934	1094	1854	2410	953	1868	3131	1543	1199	3570	3154	3110	2224	2058	3255	3571	3371	4616	3980	4590	2182	4913	1726	3723	1244	4917	1440	2314	2361	1009	3697	5821	5183	233.169
ENSG00000176208	-1.18897	-1.3906	-1.59147	3.03837e-12	2.55778	5.38889e-14	25	77	28	85	36	75	134	143	117	55	17	24	38	18	20	42	34	19	71	44	63	12	18	24	32	25	41	41	66	16	32	11	37	9	35	14	15	18	9	42	54	64	13.248
ENSG00000028277	0.74642	2.58394	1.94671	3.11141e-12	2.38021	5.54295e-14	2	10	5	9	4	6	33	33	27	60	11	15	46	12	18	33	22	11	29	24	24	32	24	62	59	57	288	133	112	32	79	38	48	24	80	20	38	52	20	72	92	96	1.06
ENSG00000138642	2.04935	1.00424	2.24904	3.34283e-12	5.19188	5.98158e-14	27	72	18	66	36	81	170	173	214	547	90	439	415	85	409	481	155	227	918	808	810	56	54	192	206	183	303	347	270	60	804	112	545	108	704	96	363	393	133	710	1140	915	14.308
ENSG00000057757	-0.596138	-0.895056	-0.672418	3.41589e-12	5.22783	6.13922e-14	138	331	109	335	183	286	528	622	646	306	109	176	255	103	193	308	157	184	442	383	424	71	78	150	157	146	409	323	360	84	361	83	277	84	374	72	132	234	73	302	496	447	73.13
ENSG00000141503	0.284829	0.973902	0.667511	3.5268e-12	6.69544	6.36636e-14	142	415	159	406	249	378	872	850	887	636	357	537	512	323	550	670	516	393	1019	876	839	408	411	659	776	680	2900	1353	1399	411	1110	337	704	340	962	327	600	806	271	999	1670	1370	75.25
ENSG00000138035	1.71707	0.150791	1.50932	3.61949e-12	5.52909	6.56878e-14	62	139	43	130	92	125	223	265	311	722	146	606	537	143	508	709	233	359	1136	946	972	81	86	187	185	181	162	263	285	80	773	120	570	106	688	138	358	346	130	714	1204	1003	32.856
ENSG00000197971	-0.451762	-0.858749	-0.945696	3.61949e-12	7.12839	6.59076e-14	391	1098	344	1055	648	1004	2824	3149	3004	1214	422	882	991	420	821	1200	725	640	2147	1855	1911	244	281	572	589	604	1704	1531	1693	264	1091	229	726	257	943	228	468	632	242	1289	1915	1734	207.202
ENSG00000182162	-3.25444	-3.34102	-3.9677	3.68091e-12	-0.0929288	6.7316e-14	17	40	12	67	28	53	45	48	70	4	1	7	3	3	9	5	3	9	8	1	5	0	1	5	6	3	11	5	4	1	5	0	3	0	3	0	1	5	1	4	3	6	9.009
ENSG00000124575	-1.96145	-1.1759	-2.33372	3.69546e-12	3.03654	6.78735e-14	34	169	47	165	94	135	263	289	209	73	26	22	61	22	15	69	32	14	71	80	49	28	29	38	44	30	266	103	150	23	59	7	28	5	55	14	14	22	8	55	80	68	18.018
ENSG00000166523	1.78196	2.80914	2.52027	3.86355e-12	4.61937	7.12653e-14	17	29	17	24	41	32	100	85	80	329	66	108	257	54	107	375	83	58	246	218	261	127	104	286	331	340	720	437	455	109	606	87	486	73	668	74	206	191	66	299	449	400	9.009
ENSG00000161800	-1.19667	-1.08675	-1.43268	4.37061e-12	4.10144	8.09627e-14	55	215	68	244	95	223	392	451	334	122	31	83	122	46	59	143	77	54	213	158	182	45	32	55	84	66	280	203	238	42	147	29	79	31	137	35	42	69	23	125	202	189	29.146
ENSG00000164045	-1.52049	-1.71642	-2.39212	4.60085e-12	1.48855	8.55904e-14	13	59	14	45	21	46	95	88	117	24	14	8	27	12	18	21	12	9	31	36	26	4	4	9	7	8	64	41	35	2	23	2	6	3	13	5	3	8	6	16	24	25	6.889
ENSG00000135931	0.70286	0.59812	1.45985	4.6115e-12	5.55447	8.61521e-14	45	181	38	166	83	151	323	357	391	574	106	250	396	116	243	515	163	174	498	467	476	128	112	230	220	259	726	350	396	123	869	192	661	207	912	178	363	523	176	610	927	799	23.847
ENSG00000278588	-2.16133	-1.5302	-2.69341	4.64639e-12	1.9904	8.71701e-14	20	95	33	90	59	103	138	131	118	36	13	8	37	7	11	38	15	6	30	32	28	17	11	12	21	17	81	49	65	15	36	4	16	2	38	7	4	7	2	16	34	23	10.599
ENSG00000133106	3.09604	1.34715	3.33701	4.65713e-12	5.03516	8.77388e-14	32	47	20	67	36	34	47	66	87	720	98	507	507	74	423	649	126	277	948	889	764	60	55	159	194	176	101	158	146	57	832	170	697	122	878	103	412	372	119	759	1241	1046	16.958
ENSG00000076382	-1.73676	-1.13443	-1.88766	5.20049e-12	3.07219	9.83854e-14	43	141	41	140	76	114	209	249	197	59	20	22	30	16	23	44	38	24	104	61	96	21	27	26	31	29	217	128	149	21	47	13	38	20	45	20	20	28	10	67	84	80	22.787
ENSG00000213722	-1.36287	-1.34528	-1.56053	5.42404e-12	3.65235	1.03042e-13	58	139	55	138	94	139	346	327	344	66	29	73	38	24	66	52	51	53	188	152	146	25	30	55	45	50	231	124	103	20	82	25	47	33	66	30	55	56	30	95	134	114	30.736
ENSG00000182487	3.3432	3.68478	4.49752	5.49279e-12	0.969122	1.04781e-13	0	0	1	1	1	0	4	2	3	26	3	17	24	2	18	35	14	4	34	24	24	9	8	17	17	14	44	28	40	11	59	6	52	16	50	6	28	26	9	54	107	85	0
ENSG00000132003	0.872815	1.92705	1.43266	5.6351e-12	4.51451	1.0794e-13	41	77	25	76	39	60	100	99	90	138	67	113	119	73	131	138	115	76	203	188	185	104	94	237	222	226	821	300	324	120	247	93	140	84	205	79	194	222	93	248	355	309	21.727
ENSG00000277632	1.39131	2.2534	2.7489	5.97395e-12	8.01819	1.14902e-13	214	536	165	482	289	434	773	803	847	929	938	1877	740	917	1602	948	1357	1096	2627	2277	2247	1392	1193	2502	2676	2451	4093	2304	2557	1413	2889	2721	1994	2075	2724	1942	3744	4519	1724	4314	6821	5738	113.405
ENSG00000117650	-2.4492	-1.8419	-3.45933	6.46814e-12	0.109615	1.24917e-13	13	32	17	37	18	26	50	51	38	12	2	2	6	2	3	10	6	2	9	10	7	5	2	3	4	4	25	18	21	2	7	1	5	0	1	0	0	2	0	6	10	8	6.889
ENSG00000138180	-1.95884	-1.51073	-2.39414	6.48198e-12	3.09005	1.25695e-13	71	162	45	160	103	169	283	261	227	74	30	18	59	18	21	71	63	17	75	65	65	26	25	27	29	34	143	114	163	25	48	11	48	8	54	16	12	11	7	63	83	81	37.625
ENSG00000164691	1.15977	0.639201	1.31272	6.78236e-12	4.99513	1.32054e-13	49	115	30	92	67	92	195	201	193	227	110	289	214	91	291	305	165	163	518	519	494	73	91	149	174	133	348	228	266	115	394	113	310	102	382	100	202	253	74	437	756	698	25.967
ENSG00000049541	-0.929798	-0.786197	-1.05092	6.90764e-12	3.85523	1.35038e-13	42	148	42	139	68	146	280	332	283	89	44	80	60	26	79	101	79	63	143	153	153	30	34	73	69	78	232	142	174	34	104	29	72	23	92	24	60	66	26	133	209	180	22.257
ENSG00000278463	-2.74277	-1.27233	-3.05836	6.95367e-12	1.20625	1.36486e-13	20	57	19	82	25	67	91	99	76	7	5	6	1	4	9	5	11	8	30	25	14	8	9	11	11	19	76	42	50	9	5	1	6	2	7	5	2	5	2	14	24	23	10.599
ENSG00000196787	-2.66376	-1.6047	-3.22524	7.14515e-12	2.70949	1.40808e-13	55	180	61	185	126	152	263	300	224	27	22	15	14	24	17	14	40	31	67	63	46	32	30	25	24	21	296	69	126	35	25	7	9	2	27	10	9	10	5	41	63	61	29.146
ENSG00000183486	2.77608	0.794129	2.82768	7.25134e-12	6.6797	1.43472e-13	73	197	75	176	83	137	318	306	402	2351	221	1871	1657	174	1766	2157	406	1069	3808	3241	3135	147	132	354	375	375	470	516	437	142	2745	329	2013	342	2744	260	1208	1159	387	2498	4040	3407	38.685
ENSG00000167325	-0.824671	-0.70312	-0.978069	7.26265e-12	5.15181	1.44268e-13	86	369	103	360	171	351	629	730	630	265	93	201	224	88	148	240	158	131	461	344	362	76	92	182	164	178	457	447	479	87	299	68	191	65	254	61	123	143	63	320	523	425	45.574
ENSG00000131981	0.12202	-0.811521	-0.222183	7.27091e-12	9.69441	1.45006e-13	1849	5517	1761	5544	3110	4935	10478	11354	12329	10851	2842	6293	8520	2900	5981	9314	4332	4680	11455	9809	9732	1350	1325	2815	2955	3146	8860	6067	6134	1217	8424	1629	7787	2040	9682	1620	3472	5401	1828	7181	11910	10102	979.839
ENSG00000040531	0.715595	0.534872	0.877161	7.34187e-12	6.37283	1.46999e-13	120	335	91	286	141	289	700	762	774	779	273	482	677	255	496	823	420	355	1218	995	1063	177	185	439	429	457	1480	881	1001	174	1058	246	798	272	932	196	449	647	196	1089	1694	1428	63.592
ENSG00000197629	-1.88554	-1.51867	-2.45194	7.54096e-12	5.29526	1.5158e-13	322	853	281	898	546	781	849	937	812	332	99	196	320	73	204	349	129	196	258	261	239	70	63	271	281	257	614	581	500	60	359	39	198	31	237	28	99	143	70	200	274	221	170.637
ENSG00000011426	-2.21389	-1.70022	-2.87425	8.10478e-12	3.65746	1.63552e-13	103	318	107	321	137	300	457	560	394	141	36	22	121	36	29	117	60	26	128	110	88	46	35	47	41	44	242	215	287	36	77	8	70	10	63	14	11	19	6	82	118	137	54.583
ENSG00000101384	1.19165	1.84154	1.76861	8.34009e-12	5.81493	1.68958e-13	62	162	51	124	68	130	211	263	286	363	231	385	285	219	351	333	348	218	542	451	505	301	277	511	578	509	780	602	667	276	596	312	431	262	541	280	475	540	234	646	923	859	32.856
ENSG00000128284	2.10242	2.52412	2.55036	8.41401e-12	4.21294	1.71119e-13	11	27	25	27	32	31	52	48	49	252	31	117	217	27	147	232	57	91	332	258	228	82	90	177	185	168	365	277	245	83	346	57	286	54	312	38	142	125	50	320	509	468	5.829
ENSG00000140105	1.11911	0.92804	1.67685	8.71937e-12	9.73235	1.78016e-13	971	2693	858	2347	1424	2277	4217	4668	4787	11885	2539	5154	9578	2521	5030	11839	3773	3542	8583	7702	7470	2236	2260	4799	5069	5244	8743	6970	8238	2151	19349	3345	14380	3599	19119	2968	5729	7182	2376	10490	16597	14254	514.561
ENSG00000121594	2.02382	2.51133	3.14679	9.86332e-12	4.27779	2.02149e-13	10	30	8	29	14	33	43	45	67	221	44	159	157	42	147	190	72	77	192	167	146	105	84	261	279	267	159	169	172	84	415	107	313	100	428	88	230	244	90	369	600	491	5.299
ENSG00000157601	4.33293	2.22197	4.55111	1.01135e-11	7.40073	2.08074e-13	42	266	25	189	36	171	152	152	327	4876	418	4899	3445	276	4264	4647	642	2540	7916	6832	6720	206	218	1137	1229	1318	585	646	622	210	6336	652	4958	657	6410	540	3193	3323	1112	5430	9178	7667	22.257
ENSG00000237649	-1.89775	-1.43949	-2.5555	1.01846e-11	2.18428	2.1034e-13	36	91	35	77	44	95	135	162	142	32	20	8	26	15	9	26	31	20	58	38	42	9	12	14	27	20	150	38	68	15	25	7	12	3	22	3	5	9	4	36	43	43	19.077
ENSG00000156802	-1.35699	-1.28025	-1.79374	1.02034e-11	4.52782	2.11532e-13	93	336	95	332	166	333	577	629	524	242	62	68	199	49	82	229	121	70	245	196	208	55	56	98	108	101	222	287	310	72	210	46	157	21	195	40	39	78	40	118	203	175	49.283
ENSG00000164400	3.99868	0.792031	5.71249	1.06102e-11	-0.209098	2.20802e-13	0	1	0	0	0	0	0	0	0	18	14	9	11	10	11	14	18	6	10	6	12	0	0	0	2	1	0	1	2	2	52	39	29	25	46	18	25	40	14	38	53	55	0
ENSG00000140464	1.48516	1.00318	1.65523	1.06178e-11	6.26559	2.21796e-13	66	180	75	174	113	149	437	516	536	757	232	713	580	188	672	739	312	414	1757	1496	1492	198	178	375	393	401	1615	588	704	161	1038	267	729	236	943	198	527	672	225	1343	2353	1936	34.975
ENSG00000168496	-1.20386	-0.987673	-1.72984	1.09182e-11	3.38522	2.28932e-13	37	135	37	139	62	117	278	292	298	88	26	52	84	26	45	94	51	28	133	114	93	21	24	42	44	52	309	133	154	18	71	14	36	16	53	15	23	40	9	80	123	127	19.607
ENSG00000274290	-1.24312	-0.853995	-1.3937	1.12233e-11	2.4456	2.36214e-13	23	77	20	51	49	60	129	99	93	30	17	26	28	9	19	34	28	17	50	52	42	16	16	28	31	24	74	54	64	23	36	11	23	8	44	11	16	16	11	38	65	45	12.188
ENSG00000144802	1.96284	2.83346	2.70596	1.13246e-11	4.03628	2.3924e-13	21	26	6	23	17	15	46	44	50	258	56	87	176	55	73	214	76	27	141	140	133	91	91	154	195	188	365	233	256	106	369	94	287	73	343	86	127	141	53	165	262	265	11.129
ENSG00000144354	-2.14965	-2.21058	-3.7198	1.17133e-11	-0.602045	2.48375e-13	8	21	5	18	12	28	22	31	36	5	1	4	8	1	1	6	3	1	8	8	10	2	1	2	1	2	15	7	13	0	4	0	0	0	1	1	0	1	0	2	2	6	4.239
ENSG00000185130	-2.01853	-1.33033	-2.48072	1.17664e-11	1.50884	2.50428e-13	22	74	17	67	29	51	88	85	79	24	9	7	19	6	10	26	11	7	26	24	11	13	9	7	11	13	90	39	46	5	20	3	10	2	13	3	4	8	2	13	28	25	11.658
ENSG00000131747	-2.46472	-2.02498	-3.32999	1.20608e-11	3.85871	2.57644e-13	150	416	138	439	254	363	681	706	556	170	44	26	120	38	38	139	76	40	152	113	101	45	51	44	29	52	317	296	344	33	88	8	75	12	71	12	9	9	8	96	143	137	79.489
ENSG00000094804	-1.55805	-1.67256	-2.88918	1.21748e-11	1.88666	2.61039e-13	15	89	22	90	34	81	134	143	151	41	16	14	32	10	18	38	28	16	53	42	46	10	5	13	13	20	62	57	63	8	17	3	16	5	13	2	2	3	0	24	40	51	7.949
ENSG00000101460	0.561078	2.849	2.17771	1.23047e-11	2.13912	2.64794e-13	2	8	2	8	3	10	21	38	15	21	11	10	17	4	13	21	5	3	42	36	40	40	40	62	81	70	225	82	86	51	49	31	40	16	78	36	61	48	15	72	98	103	1.06
ENSG00000151503	-0.854645	-0.519982	-0.931754	1.24487e-11	4.56847	2.68875e-13	77	216	64	213	109	199	416	428	445	147	92	101	142	57	101	184	105	69	269	189	215	72	66	101	115	121	403	295	327	69	160	54	128	51	144	56	74	101	45	215	316	277	40.805
ENSG00000154229	-0.490592	-0.954191	-1.01032	1.25672e-11	5.59527	2.72424e-13	130	448	136	376	214	415	884	1007	1039	482	192	305	400	211	273	496	299	212	539	462	449	104	123	181	188	186	611	418	485	86	506	80	351	86	407	87	135	179	86	348	505	451	68.891
ENSG00000101695	-1.11399	-1.24628	-1.38681	1.28452e-11	3.60423	2.79463e-13	44	131	43	108	64	122	337	343	377	88	39	40	82	38	55	63	66	58	174	122	143	29	26	49	46	53	136	145	148	16	104	14	79	20	91	16	26	55	24	92	157	153	23.317
ENSG00000155846	0.70943	0.649546	0.742809	1.29412e-11	6.90329	2.82776e-13	179	464	143	413	261	397	960	1021	1106	1304	432	679	988	385	664	1339	691	480	1560	1299	1365	337	346	627	661	648	2228	1268	1495	315	1556	336	1082	363	1371	293	539	684	278	1370	2178	1828	94.857
ENSG00000175489	-2.02022	-0.297785	-1.89584	1.29412e-11	4.01118	2.83593e-13	58	266	55	260	106	216	315	381	379	73	38	66	52	20	77	70	47	74	86	43	68	76	75	186	167	191	520	184	228	73	119	51	49	28	94	43	78	91	35	56	75	68	30.736
ENSG00000277157	-1.31107	-1.22112	-1.87559	1.32513e-11	3.90711	2.91432e-13	71	257	71	240	128	215	303	333	280	153	44	70	144	34	58	124	89	60	139	112	99	48	38	75	56	74	195	129	195	45	136	23	72	16	112	15	49	50	29	57	115	106	37.625
ENSG00000145431	-0.907029	-0.689205	-1.05553	1.36297e-11	3.42343	3.00828e-13	38	93	30	82	62	101	192	217	223	68	35	47	61	27	47	83	56	44	127	79	85	31	22	53	61	57	119	136	134	29	71	22	44	16	63	29	39	54	24	88	136	118	20.137
ENSG00000132256	1.52753	-0.100054	1.28594	1.37061e-11	4.17288	3.04586e-13	24	43	30	59	29	34	141	151	166	307	68	189	203	52	206	275	88	119	462	408	415	27	25	56	53	53	108	133	125	23	341	44	210	62	280	38	122	110	33	301	480	404	12.718
ENSG00000111206	-2.08627	-1.47487	-2.5508	1.37061e-11	2.03723	3.04675e-13	26	75	33	80	50	77	159	163	129	32	13	9	24	11	19	32	14	8	40	32	29	11	11	13	8	16	138	67	82	9	18	7	23	4	11	5	7	12	1	39	43	37	13.778
ENSG00000117091	0.351182	0.71762	0.69365	1.38722e-11	7.40757	3.09462e-13	236	799	223	666	393	690	1332	1540	1500	1164	507	1009	935	447	936	1143	766	686	2060	1774	1767	592	581	1096	1193	1154	2501	1809	2066	591	1641	627	1157	570	1718	552	1012	1103	432	1891	3139	2711	125.063
ENSG00000157557	1.33999	2.52592	2.78009	1.44811e-11	5.96051	3.24186e-13	40	127	32	112	60	113	166	207	234	453	180	404	325	181	333	446	267	260	331	289	285	323	310	866	865	805	985	639	684	370	1126	547	800	451	1211	463	1021	1064	356	640	1050	849	21.197
ENSG00000159200	0.731389	0.768884	1.61313	1.49293e-11	6.11927	3.35396e-13	85	245	72	199	134	233	388	465	418	604	191	396	455	193	373	596	290	292	632	566	628	241	243	366	350	394	573	577	591	229	1208	505	904	371	1202	355	561	752	267	773	1234	1011	45.044
ENSG00000166508	-1.55516	-1.09086	-2.17253	1.69678e-11	3.77863	3.82531e-13	52	228	48	248	102	210	409	430	441	95	51	53	75	32	51	104	73	32	173	167	121	37	29	57	56	55	433	228	243	45	68	16	47	16	59	22	14	35	13	112	166	169	27.556
ENSG00000166483	-1.64899	-1.48572	-2.31319	1.69925e-11	2.287	3.84427e-13	22	96	26	77	39	84	151	184	163	25	28	24	11	16	22	25	25	26	67	56	60	13	11	19	24	14	82	64	94	6	26	3	14	11	25	1	10	18	7	33	53	50	11.658
ENSG00000184270	-1.98061	-1.06308	-2.20756	1.73197e-11	1.26972	3.93196e-13	14	40	11	41	28	37	68	87	76	13	8	4	9	9	5	10	6	5	30	26	23	8	10	8	10	13	85	29	41	10	15	4	6	2	15	1	6	8	1	15	31	24	7.419
ENSG00000240065	1.38715	1.15335	1.66934	1.75378e-11	4.99886	3.99529e-13	26	96	29	84	43	74	165	180	195	270	93	322	196	71	289	333	114	165	583	519	524	74	78	217	229	232	454	285	318	74	401	100	318	105	329	98	267	280	119	518	879	721	13.778
ENSG00000174705	0.510057	1.69944	1.27435	1.75428e-11	7.03096	4.01026e-13	132	476	108	428	225	394	777	799	905	535	432	734	545	360	788	641	587	512	1068	931	920	796	681	1345	1400	1322	2950	1579	1754	808	1358	688	860	561	1144	535	1160	1267	468	1291	1991	1783	69.951
ENSG00000169184	1.95256	3.70237	3.11291	1.848e-11	-0.220738	4.23908e-13	0	1	0	0	1	0	1	1	3	8	1	2	5	2	4	5	1	2	15	5	9	11	4	16	20	11	28	28	19	5	14	1	16	3	13	3	8	5	5	19	31	18	0
ENSG00000123473	-0.886416	-1.18242	-1.34226	1.98546e-11	3.02599	4.57003e-13	28	88	26	91	47	91	183	179	175	82	26	28	74	27	36	75	44	30	89	87	90	22	22	30	32	25	72	94	94	16	64	18	34	13	68	9	28	28	12	61	86	89	14.838
ENSG00000026751	0.986179	0.980928	1.66997	2.01579e-11	9.14422	4.65573e-13	678	1525	630	1409	1017	1405	3093	3351	3661	7441	1478	2805	5910	1331	2624	6679	2176	1739	7481	6119	6189	1809	1774	2954	3066	3080	5728	5565	6213	1686	11853	2311	9553	2343	12638	2089	3187	3888	1407	8784	14061	11782	359.292
ENSG00000100368	0.865677	1.95966	1.63055	2.02711e-11	6.45122	4.69787e-13	97	330	72	280	171	233	335	321	384	762	286	462	664	214	478	727	339	229	655	583	493	526	495	1021	981	972	1793	933	1060	531	1436	368	1060	292	1374	341	686	654	256	882	1331	1250	51.403
ENSG00000067992	-0.653378	-1.10513	-1.09008	2.13399e-11	4.27035	4.96238e-13	68	172	48	154	89	145	449	461	522	159	71	121	121	52	114	171	88	87	297	240	240	38	27	83	88	80	184	196	216	30	158	20	110	40	131	33	62	86	45	141	281	245	36.035
ENSG00000275302	3.92579	4.59809	5.44718	2.15254e-11	5.92135	5.02248e-13	35	66	16	56	46	43	18	15	38	318	291	586	273	316	510	327	474	368	658	566	616	469	406	902	995	981	478	488	512	517	962	1011	638	819	946	773	1497	1609	550	1442	2246	1928	18.548
ENSG00000131203	6.63643	7.96286	9.41969	2.15309e-11	4.83888	5.04073e-13	6	4	0	0	1	0	3	1	22	465	56	219	381	23	179	460	79	80	786	567	647	326	274	638	673	649	638	669	841	293	2004	866	1895	664	2515	625	1200	1003	403	2764	4464	3701	3.18
ENSG00000134291	-1.45548	-1.12294	-1.78355	2.22522e-11	3.57093	5.22715e-13	39	147	35	156	74	168	360	413	380	60	47	48	43	34	52	63	59	48	180	121	111	18	21	50	50	57	259	158	240	26	59	21	52	14	61	13	30	54	20	89	171	131	20.667
ENSG00000183484	1.07231	1.91513	1.66682	2.26556e-11	3.74747	5.33975e-13	7	40	4	36	17	37	78	76	67	87	51	93	76	32	92	68	58	44	156	133	134	61	60	123	164	163	316	152	177	76	124	63	115	46	136	48	123	132	53	212	246	244	3.71
ENSG00000117090	3.55464	4.31815	4.87214	2.50373e-11	3.6138	5.92085e-13	4	6	2	8	4	11	10	11	10	183	45	79	137	26	65	144	47	36	131	162	114	114	115	163	171	147	185	117	161	125	320	176	297	86	419	131	190	97	60	272	390	365	2.12
ENSG00000137976	-0.671446	-1.86917	-1.82298	2.56525e-11	3.85314	6.08655e-13	68	148	69	162	120	136	379	437	463	189	64	84	171	78	92	161	112	70	258	202	216	24	15	20	29	26	122	217	165	26	113	16	67	34	107	17	25	28	13	100	168	135	36.035
ENSG00000274736	2.90018	4.63565	4.72956	2.60747e-11	1.98987	6.20729e-13	3	2	3	2	2	3	3	2	4	49	4	17	52	7	15	67	5	6	44	29	24	28	28	53	55	54	201	122	98	24	194	21	143	14	161	12	70	62	21	83	137	135	1.59
ENSG00000169891	-2.11325	-2.19595	-2.51587	2.76884e-11	0.870597	6.61327e-13	10	50	16	40	13	37	87	93	70	8	3	10	6	5	13	10	4	16	27	17	15	0	2	11	8	7	22	21	23	3	13	1	10	2	14	0	4	10	3	7	20	21	5.299
ENSG00000172667	-0.644606	-0.839279	-1.06442	2.77322e-11	5.77933	6.66743e-13	152	461	135	417	258	389	1280	1281	1445	450	217	271	340	198	308	401	313	239	718	591	576	115	112	230	265	263	504	669	783	128	456	112	316	95	377	78	159	244	84	440	721	601	80.549
ENSG00000182326	3.01651	3.60239	4.18656	2.77322e-11	1.89057	6.65491e-13	2	0	3	0	1	2	12	5	17	29	9	28	29	9	19	28	7	11	78	69	72	17	23	38	46	40	68	56	62	20	73	34	71	22	83	23	49	70	21	84	168	103	1.06
ENSG00000171766	-0.930924	-1.53715	-1.76981	3.03836e-11	3.64636	7.32886e-13	70	209	60	147	114	147	209	272	256	87	67	62	51	61	80	94	107	61	163	153	151	29	31	30	48	46	85	115	135	25	57	23	38	19	66	28	32	48	14	92	122	109	37.095
ENSG00000099985	2.19917	2.87651	3.52272	3.16853e-11	1.14627	7.6678e-13	3	3	0	3	2	1	5	5	3	19	9	16	10	10	12	16	15	11	27	16	12	7	2	12	26	13	78	44	36	6	63	14	46	9	46	12	32	41	9	30	75	73	1.59
ENSG00000196141	0.75966	-0.321806	0.580985	3.23465e-11	5.31379	7.85333e-13	84	176	66	175	115	168	327	339	396	481	144	369	399	142	345	426	180	249	667	535	590	74	61	140	186	175	246	232	264	81	548	85	371	121	546	94	221	319	108	407	671	571	44.514
ENSG00000134508	-2.49582	-3.78914	-3.81839	3.23844e-11	-0.363072	7.88804e-13	7	19	5	29	16	29	55	51	91	10	1	10	4	3	4	1	4	9	9	10	10	0	0	3	4	0	8	4	3	0	5	0	5	0	2	0	4	6	2	0	6	2	3.71
ENSG00000139508	-1.02144	-0.988407	-1.37291	3.31939e-11	4.03552	8.1114e-13	52	169	42	159	84	165	447	443	429	127	45	66	76	38	91	119	56	73	232	203	203	30	45	126	82	99	151	196	179	37	126	28	83	18	99	19	63	71	30	133	206	169	27.556
ENSG00000167077	0.440152	1.04621	0.991439	3.3385e-11	4.2705	8.1844e-13	21	90	22	71	37	73	118	144	157	109	78	133	87	46	98	107	95	71	198	179	170	66	58	130	141	140	454	220	275	66	228	83	154	63	181	68	122	164	70	227	337	300	11.129
ENSG00000203799	-1.02678	-1.54135	-1.63419	3.34296e-11	2.57786	8.22169e-13	35	66	24	105	38	62	126	137	131	47	37	37	27	32	35	33	39	34	64	64	46	12	14	17	23	19	54	49	43	16	36	17	23	17	32	4	15	28	6	38	65	54	18.548
ENSG00000173846	1.04058	1.51234	1.52188	3.34975e-11	6.39161	8.2648e-13	83	259	90	232	140	213	432	416	435	420	327	541	297	334	537	440	523	399	1095	994	953	388	352	527	582	589	1986	919	1063	325	807	378	582	333	775	355	567	821	331	1071	1684	1511	43.984
ENSG00000138160	-2.06751	-1.70119	-2.69461	3.42123e-11	3.17009	8.46812e-13	73	225	62	231	119	227	298	309	235	88	35	17	83	17	25	81	54	19	97	85	59	22	37	34	28	39	113	120	208	28	63	5	48	6	61	8	20	12	4	53	92	75	38.685
ENSG00000176890	-2.35362	-1.6094	-3.29582	3.52663e-11	2.92896	8.75679e-13	51	181	65	203	106	156	401	462	379	55	18	19	32	16	25	42	38	18	108	102	102	16	26	30	28	26	271	176	242	20	19	5	21	6	17	8	5	7	2	84	103	110	27.026
ENSG00000135148	0.888633	0.628079	1.16686	3.53254e-11	5.2587	8.79933e-13	38	145	47	124	78	101	272	302	322	462	129	267	313	87	247	446	151	156	527	486	478	92	89	214	176	231	533	365	396	84	665	151	451	131	525	88	242	257	95	486	778	711	20.137
ENSG00000250802	-1.41886	-1.87977	-2.04824	3.64274e-11	2.3337	9.10254e-13	28	68	32	69	39	68	155	139	158	32	16	36	23	21	31	25	36	36	54	41	42	3	13	23	24	29	35	39	44	4	20	9	12	7	12	16	19	32	11	30	57	48	14.838
ENSG00000156970	-2.08242	-1.53539	-2.7755	3.92481e-11	2.23994	9.83833e-13	40	113	39	102	71	96	169	180	106	51	13	10	43	11	10	43	34	13	47	29	25	20	17	14	14	23	78	75	89	17	25	6	13	4	25	3	6	5	4	29	49	35	21.197
ENSG00000168404	0.605843	0.178858	0.706049	3.93841e-11	5.44663	9.90345e-13	57	149	65	153	127	133	411	470	491	404	148	331	307	135	308	381	219	220	645	529	525	100	94	181	247	202	525	378	362	101	504	163	366	139	486	132	269	351	108	471	801	630	30.206
ENSG00000050767	-1.62695	-1.63537	-2.59468	3.95591e-11	2.09315	9.97865e-13	29	90	37	96	64	75	101	113	106	19	11	25	22	15	38	14	20	32	51	39	53	10	6	26	13	25	84	35	34	12	21	6	11	2	14	4	8	27	5	22	25	27	15.368
ENSG00000160179	0.305044	2.70265	0.736641	3.97511e-11	2.24501	1.00584e-12	7	9	4	12	10	14	28	49	26	15	15	22	20	6	20	19	22	9	47	48	29	41	41	109	127	113	275	122	158	36	22	10	15	5	15	11	35	25	12	68	125	93	3.71
ENSG00000164023	-0.71953	-0.744836	-1.05524	4.04396e-11	5.53969	1.02645e-12	136	454	123	424	201	419	865	892	931	355	168	224	263	176	273	301	232	201	520	477	423	113	132	245	256	250	338	481	595	135	336	107	235	101	269	83	163	252	76	343	513	441	72.07
ENSG00000164938	-0.685988	-0.962208	-0.992617	4.11976e-11	5.09516	1.04894e-12	101	248	124	250	181	242	712	728	836	223	123	181	213	110	189	248	187	148	419	340	421	84	85	122	155	151	235	348	391	90	260	80	196	68	244	67	121	178	53	263	420	353	53.523
ENSG00000160710	0.963711	0.588623	1.06038	4.1792e-11	8.86231	1.06737e-12	527	1697	517	1438	882	1300	3510	3957	4076	4434	1296	3878	3526	1153	3615	4326	1986	2415	8749	7472	7566	1123	1017	2412	2470	2573	6165	4456	4654	1030	6185	1241	4322	1279	5651	1108	2874	3344	1266	6810	11103	9275	279.273
ENSG00000154122	-0.789854	-0.50247	-1.01675	4.38221e-11	5.04591	1.12267e-12	97	327	106	268	144	276	531	591	630	205	123	188	148	94	185	172	146	144	343	323	302	102	95	180	185	180	516	335	410	99	230	83	136	65	168	83	133	197	58	268	319	289	51.403
ENSG00000013810	-1.17362	-0.740724	-1.21944	4.44613e-11	4.26143	1.14255e-12	63	222	79	218	107	190	398	408	339	125	44	72	107	56	80	140	78	58	195	174	139	42	50	80	86	81	562	221	254	51	132	34	96	39	143	43	72	89	35	167	202	181	33.386
ENSG00000143862	0.277285	0.48065	0.6852	4.51293e-11	6.13547	1.17039e-12	99	345	107	299	188	271	592	624	661	497	238	414	377	198	397	440	312	316	829	651	687	209	215	379	401	406	1346	647	755	197	856	243	602	255	860	202	390	526	180	787	1226	1067	52.463
ENSG00000115295	-0.644694	-1.09437	-1.25145	4.51293e-11	7.20033	1.16791e-12	484	1277	446	1205	793	1104	3329	3674	3880	990	597	856	719	656	881	986	903	726	2241	2000	1977	251	308	569	606	628	1383	1721	1808	265	784	256	580	341	734	241	453	757	226	1217	2024	1694	256.486
ENSG00000147650	0.580037	0.871223	1.22645	4.51293e-11	6.62723	1.16521e-12	108	411	93	364	159	342	647	789	791	755	328	630	550	265	556	705	409	397	1031	857	901	359	322	702	703	705	828	1004	1100	353	1349	486	922	380	1274	398	814	914	310	1169	1709	1521	57.232
ENSG00000165304	-1.49484	-1.4519	-1.91949	4.7623e-11	2.75613	1.24085e-12	42	98	44	115	48	109	178	169	165	70	26	18	29	19	21	53	30	37	80	75	45	18	16	21	22	24	82	75	113	14	50	14	42	12	29	12	11	21	3	49	74	68	22.257
ENSG00000137812	-1.72011	-1.69146	-2.18515	4.7623e-11	3.18058	1.24257e-12	68	169	59	139	104	168	280	292	226	103	37	26	58	19	29	92	53	16	102	75	84	21	22	30	25	27	103	132	165	17	74	12	52	10	72	14	12	18	6	64	95	93	36.035
ENSG00000160326	2.45319	3.99246	3.43812	4.84939e-11	5.62582	1.26911e-12	17	55	21	48	26	53	84	84	110	169	193	384	143	141	324	171	223	197	935	803	744	214	215	836	788	789	3782	1391	1659	258	372	257	249	221	347	201	639	804	294	1590	2399	1981	9.009
ENSG00000105011	-1.89175	-1.18463	-2.53481	4.93817e-11	2.59674	1.29624e-12	25	126	25	112	44	115	230	282	228	35	21	21	25	13	20	40	30	15	78	83	58	13	13	21	22	30	291	107	143	15	26	4	18	8	25	4	13	14	4	43	64	77	13.248
ENSG00000275395	-3.78373	-3.69005	-3.84005	5.07853e-11	-2.06685	1.33709e-12	4	8	3	12	8	4	35	15	21	0	1	1	0	0	2	2	0	0	0	1	0	1	0	0	1	0	3	0	0	0	1	0	0	0	2	0	1	0	0	0	0	1	2.12
ENSG00000156414	-0.704871	-1.04827	-1.35555	5.57613e-11	5.86552	1.47249e-12	168	502	152	481	304	479	1507	1707	1770	526	224	300	420	212	303	539	316	234	801	726	747	105	139	195	210	194	893	702	853	121	499	103	363	94	391	96	140	178	70	405	660	584	89.028
ENSG00000205213	-1.0398	-1.1055	-1.59374	5.5999e-11	4.46793	1.4876e-12	98	244	76	270	122	229	442	488	536	111	108	152	90	87	157	113	156	110	239	184	183	65	51	121	127	144	169	193	207	56	113	46	84	43	106	37	88	99	42	114	189	194	51.933
ENSG00000175505	1.48071	1.26579	2.18447	5.5999e-11	3.31943	1.48714e-12	8	16	2	25	12	21	60	47	50	79	42	89	62	37	57	70	70	45	120	96	120	27	40	40	54	64	122	70	86	43	187	62	105	73	176	63	88	135	57	123	192	164	4.239
ENSG00000138166	1.23085	1.69351	2.24816	5.74217e-11	5.7439	1.52992e-12	17	150	22	145	35	139	288	315	318	267	114	415	215	108	384	303	154	279	875	780	812	172	162	444	441	459	999	570	730	161	670	303	489	260	647	247	596	785	296	1078	1756	1495	9.009
ENSG00000134256	-2.41973	-3.05418	-3.21488	5.98216e-11	-1.23011	1.59858e-12	3	12	5	11	5	6	21	31	29	3	0	1	5	0	5	1	2	0	4	6	6	0	1	0	0	0	4	2	6	1	2	1	1	0	2	0	1	1	1	2	1	1	1.59
ENSG00000151117	-1.02871	-0.574979	-1.37524	6.0268e-11	4.08582	1.61525e-12	59	170	37	161	88	149	430	380	407	86	49	81	74	40	97	100	75	81	198	177	177	51	35	97	124	118	350	209	214	48	77	23	54	26	75	24	71	106	37	146	199	177	31.266
ENSG00000276043	-1.93607	-1.59557	-3.02878	6.12233e-11	2.00844	1.64568e-12	28	87	22	114	44	91	158	127	153	26	16	10	17	6	27	25	20	22	57	41	40	11	8	8	16	17	136	62	61	9	10	3	7	6	3	8	7	14	6	13	49	42	14.838
ENSG00000154839	-1.82004	-1.49482	-2.56763	6.47568e-11	1.31593	1.74577e-12	19	48	15	44	27	59	70	115	73	15	7	6	25	6	6	25	13	12	25	23	25	4	2	11	6	16	42	45	55	7	14	4	14	1	13	1	5	4	1	12	20	28	10.069
ENSG00000173821	1.49361	0.818238	1.6103	6.50807e-11	9.94969	1.75963e-12	937	2814	766	2507	1218	2351	5819	6437	7501	10749	2474	11790	7769	2104	10770	10573	3685	6393	22214	19796	19813	1967	1949	4884	5352	5088	14960	7162	8992	1855	13720	2915	10305	2905	13087	2528	7811	8372	3020	18167	27709	24361	496.544
ENSG00000137673	1.62629	2.27587	2.62292	6.84603e-11	10.8171	1.8564e-12	1322	1943	1166	1740	1935	1673	9741	10454	9900	30669	4590	4984	24041	4257	4849	30009	7930	3212	22294	20701	19412	8808	8948	10410	10576	12055	41453	29480	33981	7760	50509	8560	38663	7975	50965	8468	11706	13340	5461	30494	45995	42152	700.567
ENSG00000135899	2.0463	0.9812	2.1892	7.06598e-11	5.63806	1.92162e-12	48	93	32	86	66	93	203	240	276	1112	101	526	744	113	511	816	200	309	1105	965	934	98	131	215	211	242	388	345	377	101	1276	196	968	151	1170	141	373	372	120	831	1326	1138	25.437
ENSG00000275714	-2.12142	-1.39408	-2.49566	7.08501e-11	1.84689	1.93238e-12	18	73	26	83	36	84	113	106	99	7	13	18	6	9	17	12	21	19	39	35	24	11	11	13	14	20	82	43	51	10	7	7	9	8	12	5	11	11	2	30	39	29	9.539
ENSG00000067082	0.526896	-0.126347	0.731184	7.09636e-11	7.9556	1.94107e-12	413	1283	409	1109	697	1052	1908	2091	2220	2523	884	1831	1883	864	1787	2556	1283	1314	2961	2597	2559	569	532	1014	1085	1127	1690	1538	1776	562	3322	964	2728	911	3376	775	1543	2007	714	2503	4173	3517	218.861
ENSG00000131153	-1.76772	-1.46723	-3.11474	7.59248e-11	0.859814	2.08276e-12	9	50	7	55	12	32	77	90	72	12	6	9	11	10	11	11	13	7	17	30	19	4	3	8	5	9	66	41	30	2	6	0	2	1	9	1	2	2	1	15	15	16	4.769
ENSG00000276903	-1.93837	-1.03692	-2.47351	7.67654e-11	1.93452	2.11187e-12	38	67	33	80	52	56	92	90	74	22	15	10	16	7	17	10	16	12	32	27	30	23	13	20	22	20	98	39	45	17	6	7	11	6	13	6	10	14	4	20	25	30	20.137
ENSG00000137393	0.873178	1.54138	1.45679	7.83123e-11	6.53826	2.1606e-12	96	235	98	215	146	233	578	596	641	1053	246	422	859	206	453	991	320	310	941	821	767	416	416	900	942	893	1048	1202	1170	403	1616	381	1207	243	1599	302	619	675	281	972	1598	1332	50.873
ENSG00000152778	2.03557	0.826942	2.30867	7.88113e-11	4.84335	2.18057e-12	48	34	22	17	50	23	174	201	216	377	95	262	318	87	258	354	149	150	727	581	637	80	72	92	86	112	139	220	243	71	536	148	416	148	511	91	256	225	78	601	909	838	25.437
ENSG00000196843	0.750154	0.983914	1.11876	8.00596e-11	5.24074	2.22592e-12	58	129	35	130	72	113	228	283	279	259	151	209	228	134	226	265	197	162	435	425	362	144	109	244	268	232	940	298	383	119	438	146	276	125	388	127	248	330	137	442	709	597	30.736
ENSG00000126822	1.20931	2.66162	2.09348	8.00596e-11	2.64089	2.22773e-12	8	9	3	8	5	9	37	37	25	35	10	28	30	6	30	36	43	13	85	84	66	29	49	72	70	80	294	117	141	40	61	25	55	26	62	21	43	45	13	135	210	200	4.239
ENSG00000116133	-0.384033	-0.850007	-0.884091	8.20513e-11	8.45845	2.28962e-12	860	3499	835	3367	1464	2919	5605	6272	6587	3126	1301	2718	2415	1130	2692	3056	1782	2141	4287	3539	3664	663	668	1490	1476	1544	5672	3071	3229	649	3328	591	2071	596	2701	598	1457	2057	769	2316	3721	3144	455.739
ENSG00000274641	-2.08471	-1.20999	-2.81654	8.40249e-11	2.18485	2.35132e-12	30	114	31	117	56	109	160	155	149	30	11	13	20	10	10	35	26	10	75	32	54	20	15	20	21	25	168	79	94	15	11	3	14	3	27	4	6	9	0	36	58	58	15.898
ENSG00000122966	-2.06859	-1.51161	-2.8041	8.63042e-11	2.49321	2.42191e-12	43	119	50	131	96	108	181	214	164	54	21	11	37	11	20	42	32	14	58	38	53	21	28	21	16	17	166	83	114	10	35	7	22	3	42	8	4	4	4	29	49	53	22.787
ENSG00000112294	-0.755002	-1.12847	-1.38325	8.81216e-11	4.41823	2.47985e-12	74	212	70	205	109	162	515	604	604	154	88	140	128	76	145	141	123	115	340	272	249	36	43	88	95	92	274	224	286	28	134	16	91	27	143	26	80	94	34	174	323	256	39.215
ENSG00000052795	0.385899	0.053792	0.284469	8.99169e-11	9.64351	2.53746e-12	1524	3811	1312	3487	2241	3281	8281	8624	9257	7115	3119	5150	5706	3027	5059	6941	4780	3799	10619	9285	9542	1969	2018	3751	3703	3947	8770	7654	8503	1951	7806	2379	5815	2335	7518	2070	3882	5147	1874	7797	12616	10706	807.612
ENSG00000166803	-2.22262	-1.58405	-2.81658	8.99684e-11	0.103441	2.54601e-12	10	23	4	23	10	20	46	48	49	10	2	8	3	3	4	3	4	1	17	7	8	5	5	2	3	8	13	23	23	2	4	0	8	1	2	0	2	4	0	5	15	9	5.299
ENSG00000145569	-1.20817	-1.0035	-1.33462	9.08196e-11	3.38063	2.57726e-12	44	136	38	115	92	121	195	201	204	88	29	52	67	33	45	79	37	31	90	75	77	31	30	71	65	58	98	98	103	22	104	14	72	16	97	17	32	29	14	86	119	83	23.317
ENSG00000126353	4.08166	5.06813	6.05195	9.59867e-11	2.05738	2.73145e-12	1	0	0	1	3	1	2	1	4	74	12	17	48	10	15	80	19	8	47	45	27	21	22	65	70	70	114	48	68	36	217	48	181	45	301	31	82	63	36	122	188	173	0.53
ENSG00000172716	-0.769913	-0.8051	-0.915941	9.61614e-11	5.67067	2.744e-12	136	484	139	451	245	391	912	1053	1055	306	165	282	229	164	298	319	211	221	631	514	524	131	154	202	239	224	513	495	502	163	354	131	236	134	325	130	204	218	91	413	679	607	72.07
ENSG00000166851	-2.80235	-1.91946	-3.32637	1.00001e-10	1.88378	2.86934e-12	38	119	28	135	49	108	184	252	185	28	9	4	15	6	5	25	13	7	51	41	37	6	12	14	6	8	188	82	95	9	14	5	8	4	12	3	2	6	3	26	47	44	20.137
ENSG00000176974	-1.62674	-1.73949	-2.14966	1.00001e-10	2.94112	2.86392e-12	26	103	23	111	63	112	330	390	392	41	22	50	39	19	36	44	27	31	133	109	94	11	12	20	31	26	159	100	92	13	49	9	24	3	40	8	22	26	17	77	94	109	13.778
ENSG00000123485	-2.57542	-1.73125	-3.69379	1.07188e-10	1.12972	3.084e-12	13	98	25	82	44	72	104	116	95	20	9	3	13	3	3	20	11	7	25	25	21	12	5	8	6	10	65	52	65	6	9	0	8	1	5	1	2	1	0	17	28	16	6.889
ENSG00000138496	1.84864	0.501243	1.83483	1.12147e-10	7.18644	3.23551e-12	155	361	121	337	178	315	748	861	908	3255	411	1528	2541	339	1386	2991	655	886	3185	2761	2657	285	250	564	610	648	708	901	930	268	3702	406	2848	408	3529	391	1035	1083	375	2170	3669	3166	82.139
ENSG00000197299	-1.19048	-1.30871	-1.57138	1.20644e-10	2.92207	3.49017e-12	41	103	26	106	55	83	167	201	194	71	24	30	59	13	35	82	36	23	86	67	85	13	21	30	46	23	69	101	92	16	54	15	49	12	67	5	12	30	7	71	92	79	21.727
ENSG00000134107	0.737265	0.596373	0.849264	1.21987e-10	8.66122	3.54308e-12	607	1555	547	1453	1000	1381	2736	3066	3125	4068	1608	2267	3289	1576	2200	4337	2450	1761	4715	4346	4090	1195	1278	1828	1953	2026	7302	3688	4144	1193	5260	1330	3753	1446	4842	1387	1951	2750	1003	4053	6517	5662	321.667
ENSG00000107201	3.11976	0.893664	3.04734	1.21987e-10	5.61694	3.54826e-12	31	84	13	68	44	55	148	144	204	1483	138	959	1037	84	848	1421	208	439	1995	1670	1640	56	61	202	194	219	164	201	251	63	1650	153	1206	139	1560	122	610	551	184	1039	1844	1654	16.428
ENSG00000278637	-2.74112	-1.62242	-3.56956	1.27417e-10	1.61645	3.71625e-12	23	128	14	104	49	96	133	166	132	5	10	14	6	15	12	7	12	16	32	34	26	6	7	13	15	16	167	38	68	11	3	2	3	4	3	4	4	12	2	22	31	32	12.188
ENSG00000180354	-1.33033	-0.894901	-1.60496	1.28767e-10	1.98774	3.76577e-12	16	44	15	38	21	36	101	105	112	20	13	16	19	14	9	29	17	18	33	40	35	12	13	8	18	21	73	49	62	15	19	7	15	7	20	7	8	14	11	29	42	42	8.479
ENSG00000117724	-2.27683	-1.91911	-3.20972	1.35556e-10	3.22532	3.97501e-12	110	256	106	231	170	242	363	358	290	148	38	26	98	21	20	128	55	19	73	67	52	22	30	32	21	35	228	112	213	28	63	6	64	10	51	10	8	9	2	49	56	69	58.292
ENSG00000085840	-1.18037	-1.36659	-1.61622	1.35651e-10	1.91528	3.98847e-12	10	54	17	56	27	51	92	112	91	29	11	21	31	13	16	34	17	13	38	35	49	8	3	13	16	12	60	44	41	9	34	6	24	5	26	5	12	12	1	30	41	45	5.299
ENSG00000116701	0.627188	0.903163	0.831755	1.37096e-10	9.93685	4.04177e-12	1313	4362	1131	3805	2091	3603	6501	6983	7539	11060	3350	5458	8596	2988	5262	10942	4713	3928	9400	8017	8197	3088	3096	6460	6669	7103	17756	11827	12485	3099	13007	2908	9035	3074	11147	2801	5151	6910	2631	9462	15087	12969	695.797
ENSG00000159147	-0.984337	-0.95534	-1.10936	1.37108e-10	2.70922	4.05292e-12	22	71	19	68	37	77	120	141	130	34	16	33	32	13	32	38	29	33	94	61	75	17	15	30	34	26	81	63	74	13	57	9	24	16	46	8	30	31	15	58	88	73	11.658
ENSG00000165178	4.08057	4.73292	5.1427	1.37576e-10	1.76567	4.08578e-12	0	1	1	0	1	1	1	6	2	19	11	29	22	11	21	27	19	20	74	65	58	49	39	33	28	35	91	49	51	42	49	47	43	17	68	26	52	48	28	116	155	144	0
ENSG00000148773	-2.33499	-1.97095	-3.28458	1.37576e-10	5.01766	4.08845e-12	405	804	366	839	542	808	1254	1293	968	459	128	58	333	95	74	394	188	72	265	243	208	99	109	97	97	109	845	415	683	104	211	32	202	28	203	36	29	26	7	183	214	236	214.621
ENSG00000047346	-0.65935	-0.925407	-0.95028	1.38505e-10	5.43288	4.127e-12	130	379	144	308	192	315	853	925	990	248	142	253	227	153	285	266	227	226	579	465	496	92	98	155	218	187	349	444	524	94	351	90	246	94	351	82	190	243	73	298	508	390	68.891
ENSG00000089685	-2.5509	-1.52693	-3.30428	1.47444e-10	1.88763	4.40494e-12	30	104	33	95	53	82	205	208	159	12	8	8	9	12	11	38	22	9	47	36	33	9	14	6	13	17	213	83	115	9	14	4	8	2	12	2	3	3	2	29	44	38	15.898
ENSG00000114982	0.526789	0.353746	0.784719	1.47707e-10	5.72695	4.42447e-12	71	200	66	211	121	204	448	522	545	504	169	370	356	153	347	496	253	257	601	525	578	102	117	234	270	269	858	565	527	146	703	171	504	177	676	144	306	474	177	515	927	760	37.625
ENSG00000090889	-2.31497	-1.96222	-3.16119	1.48508e-10	1.4002	4.46015e-12	22	80	21	89	34	68	107	150	100	22	10	6	16	5	5	27	17	8	33	30	16	6	10	9	3	5	81	45	52	7	11	3	11	2	9	2	3	3	0	25	25	24	11.658
ENSG00000133119	-1.25599	-1.23994	-1.57156	1.52755e-10	2.74995	4.59975e-12	28	88	21	93	41	80	176	188	161	45	19	29	35	19	36	36	27	26	90	80	65	16	11	31	34	30	45	91	119	16	39	15	31	12	43	10	16	20	5	59	88	94	14.838
ENSG00000165914	0.4077	0.406874	0.650223	1.58772e-10	6.24048	4.79345e-12	128	282	101	257	186	305	709	751	848	654	223	442	491	234	420	637	343	330	933	846	841	246	182	357	413	368	1296	796	859	188	931	263	595	249	831	199	413	579	192	846	1350	1127	67.831
ENSG00000110880	-0.0213213	-0.320905	-0.280217	1.65078e-10	9.82582	4.99686e-12	1981	5702	1803	5358	3345	5059	11635	12637	13817	7957	3277	5860	6249	3295	5850	7675	5039	4365	11607	9842	10140	2213	2169	4088	4093	4381	10490	9379	9688	2030	8551	2079	5980	2120	7366	1782	3918	5231	2027	7718	12304	10805	1049.79
ENSG00000158710	0.336083	0.57626	0.715514	1.65264e-10	7.62489	5.01549e-12	308	841	287	823	479	774	1611	1851	1650	1458	692	982	1238	557	997	1409	976	663	2317	2098	2050	694	635	987	1140	1104	3701	1831	2277	645	2319	755	1570	623	2091	663	1075	1206	502	2469	3623	3262	163.218
ENSG00000077150	0.535025	1.1271	0.893356	1.71847e-10	6.694	5.22883e-12	156	450	144	392	298	400	572	616	591	686	357	551	535	291	553	778	493	400	1133	1055	962	367	328	756	760	790	3347	1209	1336	380	1100	320	767	335	1076	296	569	709	300	1175	1888	1615	82.669
ENSG00000007968	-1.70032	-1.65618	-2.72803	1.80931e-10	2.96865	5.51949e-12	33	166	32	152	54	156	308	388	414	40	28	41	36	34	55	30	33	43	134	129	114	12	12	22	31	23	300	115	133	13	35	8	29	5	25	10	13	17	3	57	95	69	17.488
ENSG00000130813	1.2657	0.468562	1.27545	1.84361e-10	4.47497	5.63866e-12	28	62	31	68	54	52	158	130	169	328	56	184	247	48	188	289	91	142	388	363	350	45	45	91	98	99	256	154	170	66	336	81	244	70	333	62	129	166	47	283	465	418	14.838
ENSG00000091651	-1.54816	-1.38587	-2.01565	1.89911e-10	1.31122	5.82338e-12	14	42	11	40	15	40	70	86	67	15	6	11	10	8	8	16	14	7	44	21	24	4	9	10	15	7	36	23	38	7	25	2	6	7	12	3	6	13	0	17	27	25	7.419
ENSG00000111424	1.04557	1.41968	1.63556	1.90635e-10	5.16366	5.86059e-12	35	64	24	85	35	70	249	250	322	387	131	216	307	136	184	359	192	123	327	266	255	136	134	266	302	283	637	353	362	140	643	190	379	157	590	145	284	273	109	379	650	526	18.548
ENSG00000198814	1.25983	1.87435	2.0869	1.92367e-10	6.35246	5.92903e-12	90	165	64	145	111	144	365	383	398	824	257	403	667	275	402	901	422	284	619	591	522	456	475	648	682	690	761	870	996	468	1667	536	1275	427	1641	453	673	675	237	799	1191	1110	47.694
ENSG00000138796	-1.25648	-1.16988	-1.83678	1.94193e-10	3.85502	6.0006e-12	54	187	46	188	89	161	415	479	504	69	37	86	64	59	77	78	66	72	231	187	183	24	29	61	76	72	266	204	222	23	62	19	50	15	56	16	40	56	16	146	217	190	28.616
ENSG00000029153	0.693257	1.14701	1.26525	2.02013e-10	4.69975	6.25817e-12	30	69	18	104	42	77	160	179	224	212	86	125	176	75	167	228	134	88	236	214	195	108	112	168	207	195	267	314	347	113	397	117	259	97	325	97	185	221	73	263	449	400	15.898
ENSG00000124635	-1.79853	-1.25558	-1.90307	2.16105e-10	2.818	6.71175e-12	42	131	27	139	72	122	155	178	145	17	28	24	23	18	30	24	30	22	85	68	64	30	17	36	24	30	105	80	94	23	40	17	23	13	22	15	22	24	8	49	81	90	22.257
ENSG00000133302	-0.671768	-1.09573	-1.14814	2.17074e-10	2.74498	6.75896e-12	20	65	26	60	32	70	114	138	133	53	24	46	36	26	47	47	31	37	91	63	66	14	19	29	43	24	44	50	69	15	56	14	35	15	39	9	21	23	10	58	76	63	10.599
ENSG00000186665	0.781254	0.724169	1.04256	2.20475e-10	3.88191	6.88224e-12	18	47	22	53	35	35	92	115	128	125	55	98	87	56	109	139	92	61	166	143	138	40	49	84	102	75	173	127	185	42	160	46	124	53	190	40	92	95	41	178	347	231	9.539
ENSG00000166016	1.26152	1.05769	1.85633	2.29591e-10	3.20106	7.18489e-12	8	29	5	23	13	22	44	52	62	51	34	66	46	25	71	55	41	44	190	133	155	23	17	42	58	49	173	69	96	24	128	34	80	36	112	34	95	101	44	184	263	227	4.239
ENSG00000164164	0.792051	0.590385	0.924951	2.34064e-10	7.39355	7.34333e-12	227	623	242	599	331	563	1201	1244	1408	1869	648	966	1524	606	972	1843	973	671	2066	1759	1748	502	481	911	913	980	1466	1593	1975	473	2419	547	1840	601	2235	480	875	1139	379	1773	2854	2416	120.294
ENSG00000111679	0.592028	0.350917	0.637101	2.35657e-10	8.53812	7.41189e-12	598	1517	534	1417	867	1230	3253	3603	3819	3412	1261	2369	2737	1273	2170	3522	1901	1615	5462	4776	4789	985	956	1549	1688	1678	7066	3642	3894	937	4543	1096	3063	1102	4226	1016	1720	2521	798	4458	7033	5819	316.898
ENSG00000050344	1.58007	1.90153	1.63798	2.35797e-10	3.77082	7.43487e-12	16	31	13	20	22	24	63	78	68	191	26	77	155	29	79	186	57	42	222	241	215	52	56	123	106	119	304	213	214	52	184	40	130	35	179	33	79	62	26	203	292	284	8.479
ENSG00000137807	-1.78785	-1.56155	-2.18079	2.36026e-10	2.46748	7.46068e-12	39	93	35	101	59	97	155	192	136	71	16	15	46	7	11	53	31	17	49	39	45	9	9	13	23	25	83	71	107	10	46	9	47	11	30	9	7	9	10	31	39	55	20.667
ENSG00000100418	0.513217	0.625651	0.72642	2.37631e-10	5.93649	7.53015e-12	93	243	78	204	173	218	498	539	558	493	190	380	454	202	322	427	300	253	849	651	654	180	172	336	369	342	1271	574	687	195	719	199	572	202	776	160	294	382	160	701	1028	850	49.283
ENSG00000151725	-1.61417	-1.57337	-1.92159	2.39638e-10	2.21602	7.63153e-12	26	63	30	71	64	60	143	137	117	50	17	14	31	9	10	41	28	11	62	35	34	8	8	16	16	15	59	56	59	14	48	12	37	8	32	5	8	7	3	39	49	38	13.778
ENSG00000168078	-2.29454	-2.06027	-3.5156	2.39638e-10	-0.438337	7.6302e-12	7	16	5	18	15	17	44	38	30	4	3	3	1	1	4	5	5	1	13	6	7	0	1	2	4	2	8	11	19	4	0	2	2	2	5	0	0	0	0	5	4	5	3.71
ENSG00000173611	-0.954484	-0.760148	-1.28794	2.44733e-10	2.29349	7.81308e-12	16	62	13	46	33	48	92	96	88	36	19	20	21	15	40	33	24	14	45	46	40	14	14	37	20	27	49	56	63	12	32	9	25	12	26	7	17	17	9	28	50	50	8.479
ENSG00000123342	0.762991	0.541394	1.0568	2.59321e-10	8.31328	8.29926e-12	450	1250	379	1088	717	1005	2221	2349	2478	3728	1064	1928	2809	1013	1865	3267	1570	1321	3679	3480	3200	1028	951	1415	1483	1532	4107	2585	2545	1025	4635	1388	3384	1233	4672	1257	1873	2449	884	3159	4803	4207	238.468
ENSG00000206053	-0.347117	-0.761537	-0.69293	2.67601e-10	4.90163	8.58535e-12	74	266	57	280	141	244	444	478	460	212	106	196	218	96	198	234	177	183	360	336	314	62	54	135	147	137	324	246	288	56	272	77	173	62	225	62	103	151	59	225	377	349	39.215
ENSG00000135932	-0.485842	-0.540085	-0.651565	2.6956e-10	7.95543	8.66944e-12	679	1939	617	1874	1131	1753	3633	4126	4211	1815	842	1296	1349	816	1333	1916	1229	1005	3049	2520	2666	652	557	1304	1364	1374	2124	2604	2919	616	1937	554	1337	568	1847	536	1113	1265	496	2100	3250	2827	359.822
ENSG00000184557	2.40237	3.71002	3.98086	2.71143e-10	4.9918	8.74174e-12	16	45	11	37	12	26	39	56	50	263	167	182	222	111	162	308	199	121	172	119	130	325	273	420	487	446	660	261	346	280	839	420	585	292	883	293	544	523	179	359	566	503	8.479
ENSG00000157593	-1.10125	-0.942024	-1.13791	2.80555e-10	3.48354	9.0673e-12	36	118	41	109	61	92	255	269	245	53	36	56	41	17	53	71	53	47	140	109	125	27	25	41	50	44	232	105	124	24	65	27	62	32	65	21	41	62	21	89	146	144	19.077
ENSG00000112118	-1.01602	-1.13249	-1.56336	2.81818e-10	4.78426	9.13031e-12	96	339	84	382	144	333	645	744	717	223	100	129	175	74	142	251	127	109	416	299	322	40	38	109	115	118	654	365	351	53	214	40	135	35	149	39	52	80	43	254	405	318	50.873
ENSG00000005059	-1.19642	-0.920625	-0.951041	2.82614e-10	3.81279	9.17839e-12	52	161	47	132	92	147	217	278	275	57	38	61	56	33	78	67	50	56	139	135	103	45	28	77	85	79	119	121	146	39	102	43	68	35	97	25	76	76	30	141	188	161	27.556
ENSG00000204209	0.663388	0.780541	0.949528	2.89205e-10	4.6953	9.41522e-12	32	103	37	87	63	81	171	197	220	219	91	154	172	81	147	263	131	94	309	257	263	65	72	158	143	152	632	240	274	81	357	84	249	93	334	83	133	179	62	303	477	350	16.958
ENSG00000150867	-0.268281	-0.706359	-0.532141	3.12076e-10	6.8361	1.01844e-11	296	860	292	764	515	783	1559	1822	1866	1117	397	645	873	441	696	1076	596	506	1386	1139	1183	252	251	527	495	532	832	1014	1045	266	1145	273	777	264	989	232	468	610	222	899	1495	1222	156.859
ENSG00000155792	-1.48405	-0.880882	-2.45462	3.15287e-10	0.0101172	1.03389e-11	7	19	1	20	10	15	30	29	29	7	1	9	3	3	4	6	5	5	12	8	13	2	2	7	7	8	21	17	19	2	3	0	6	0	4	1	1	4	0	6	6	9	3.71
ENSG00000213551	-0.854709	-1.03018	-1.32118	3.15287e-10	4.11556	1.03258e-11	49	181	47	200	77	189	384	454	458	142	50	89	100	46	90	149	74	84	250	217	234	38	27	77	72	55	275	206	244	37	126	17	100	25	108	29	42	68	30	148	261	208	25.967
ENSG00000205413	1.98804	0.467018	2.11627	3.2428e-10	6.91158	1.06594e-11	130	274	110	219	171	232	567	592	636	2614	292	1320	1906	263	1246	2281	513	738	3021	2558	2592	223	226	471	503	551	290	641	669	252	3069	480	2514	389	3158	363	1036	996	327	1993	3200	2736	68.891
ENSG00000093009	-1.54743	-1.25393	-2.63204	3.53721e-10	1.24208	1.1655e-11	9	47	15	49	23	37	80	87	73	17	7	9	24	4	12	16	15	9	38	26	23	5	6	7	4	12	73	49	55	4	14	1	4	1	7	3	3	5	2	20	25	16	4.769
ENSG00000102034	0.616895	0.297553	0.811256	3.57619e-10	6.50251	1.18116e-11	137	377	128	352	199	323	745	788	875	1017	295	555	765	277	581	1037	364	418	1183	1009	974	219	245	362	379	398	1407	821	870	221	1379	276	964	289	1288	232	470	643	246	1078	1591	1400	72.6
ENSG00000167513	-2.14196	-1.72094	-3.49816	3.75559e-10	1.61191	1.24338e-11	18	93	19	109	36	92	127	138	125	15	15	16	3	16	23	11	24	18	52	39	30	6	7	15	12	12	104	47	45	9	8	0	4	6	3	2	8	6	1	23	24	25	9.539
ENSG00000171777	-1.63364	-0.994168	-1.54777	3.8324e-10	1.83708	1.27183e-11	11	37	15	35	29	32	84	130	98	17	14	9	14	4	16	19	10	14	28	28	29	5	14	25	21	26	66	24	39	12	22	10	20	6	17	3	23	29	9	27	30	25	5.829
ENSG00000147536	-1.23159	-0.809884	-1.58869	3.8541e-10	2.48665	1.28207e-11	23	58	21	66	33	59	134	133	145	60	15	18	40	14	17	40	25	12	60	50	54	13	23	22	28	25	124	80	80	11	58	9	29	15	41	15	7	16	6	37	44	45	12.188
ENSG00000108671	0.363774	0.277929	0.50072	4.01265e-10	6.98792	1.33797e-11	219	618	171	541	323	544	1092	1257	1391	1141	440	760	854	445	740	1110	612	585	1524	1186	1359	366	322	663	705	669	1460	1255	1358	363	1455	399	1022	406	1336	360	647	833	338	1306	2109	1741	116.055
ENSG00000118257	0.443746	0.271327	0.500367	4.04996e-10	9.18845	1.35361e-11	941	2857	877	2666	1446	2457	5023	5618	5531	5922	1934	3856	4656	1874	3653	5690	2864	2584	6997	6229	5966	1524	1465	2815	2979	3138	8855	5378	6473	1393	6955	1549	5077	1761	6509	1482	2988	4049	1404	6025	9466	8283	498.664
ENSG00000085514	0.378256	0.798121	0.783129	4.0653e-10	7.326	1.36194e-11	242	630	224	601	408	524	1260	1360	1424	1390	467	810	1166	399	838	1160	635	552	1900	1569	1488	632	651	952	949	988	3226	1679	1756	603	2197	551	1627	501	2253	525	851	1052	362	1675	2453	2166	128.243
ENSG00000078900	-2.25627	-1.80158	-3.3975	4.14097e-10	-0.532052	1.39055e-11	4	12	8	17	7	11	35	39	38	2	1	1	2	2	1	6	5	6	6	12	7	2	6	1	2	1	21	10	10	2	1	0	1	0	1	1	0	1	0	2	5	12	2.12
ENSG00000161888	-2.78843	-1.65414	-3.64138	4.16929e-10	0.481424	1.40335e-11	15	45	10	43	30	43	78	76	66	9	6	1	11	6	1	9	6	2	20	8	11	4	5	3	6	5	80	20	40	5	4	2	7	1	2	0	0	1	0	10	20	10	7.949
ENSG00000178860	1.32845	2.04546	1.8548	4.20959e-10	6.19934	1.42023e-11	49	186	33	165	52	143	387	433	471	298	276	609	252	264	542	380	341	377	1104	994	990	266	239	696	745	698	2630	1097	1204	286	669	266	429	262	579	251	681	933	306	1250	2055	1632	25.967
ENSG00000004468	3.37937	5.70045	5.29106	4.2354e-10	2.31578	1.43561e-11	3	1	1	5	1	1	3	1	5	54	9	28	41	2	23	46	2	20	56	39	44	67	62	162	155	145	126	158	129	90	156	69	100	30	133	38	99	66	41	117	180	149	1.59
ENSG00000119403	-1.27455	-1.13591	-1.60073	4.2354e-10	3.60017	1.43326e-11	32	180	47	148	77	145	322	305	327	68	51	57	43	33	52	52	51	45	175	156	150	31	27	43	54	36	283	128	152	30	65	24	55	21	56	21	26	46	20	105	179	134	16.958
ENSG00000121957	-1.32874	-1.42999	-1.63151	4.24113e-10	2.2246	1.4409e-11	28	84	23	64	46	49	120	118	107	45	14	24	37	7	16	37	28	16	52	34	53	5	7	12	20	22	53	71	68	6	41	4	31	5	41	4	17	17	8	30	50	56	14.838
ENSG00000158161	0.290363	0.49982	0.647357	4.26424e-10	5.95591	1.45211e-11	86	259	88	221	152	237	600	674	674	582	205	314	396	174	285	505	250	216	721	643	651	154	197	383	391	396	919	691	737	165	767	192	520	204	684	175	323	398	146	789	1207	1067	45.574
ENSG00000168610	0.28079	0.527132	0.574839	4.43639e-10	7.63845	1.51423e-11	319	903	293	841	522	786	1697	1887	1961	1511	617	1144	1186	489	1114	1604	874	774	2346	2200	1961	696	684	1181	1186	1191	2917	1966	2140	695	2427	671	1730	516	2266	591	1109	1245	470	2163	3377	2911	169.047
ENSG00000150510	0.936768	2.0084	1.9717	4.45054e-10	4.08287	1.52257e-11	8	46	8	27	16	40	108	98	103	139	36	57	166	27	65	194	67	36	169	144	109	113	87	178	136	191	345	224	240	115	301	136	275	53	302	106	167	116	46	211	321	308	4.239
ENSG00000133805	1.27942	1.36107	1.51367	4.50684e-10	8.27424	1.54539e-11	347	730	267	611	529	587	1887	2065	2050	4665	1011	1401	3652	917	1392	4636	1524	994	4446	3883	3761	1085	977	1612	1707	1713	6277	4367	4886	982	6156	907	4326	877	5917	868	1459	1918	686	3985	6385	5502	183.885
ENSG00000251230	2.21981	3.07384	3.9575	4.54098e-10	2.71349	1.56067e-11	4	7	1	4	8	4	10	14	15	76	16	44	76	9	27	77	22	32	46	32	28	34	32	85	73	66	117	67	59	39	175	76	148	55	200	62	120	150	40	100	188	146	2.12
ENSG00000278828	-2.21547	-0.977001	-2.39945	4.54771e-10	2.54795	1.56657e-11	36	136	22	143	53	124	184	186	162	12	22	26	10	10	36	17	19	15	69	62	46	18	13	24	34	38	303	99	124	13	28	8	13	12	22	8	17	9	5	40	68	71	19.077
ENSG00000076351	-2.26483	-2.00702	-2.50429	4.55597e-10	2.02971	1.573e-11	22	110	28	115	37	101	154	146	153	16	14	34	8	9	25	13	17	23	50	28	26	1	6	21	25	22	86	49	29	6	13	1	15	9	11	3	24	31	14	29	47	43	11.658
ENSG00000182511	-1.37374	-0.588073	-1.61652	4.629e-10	3.18635	1.60193e-11	33	106	29	71	70	100	214	221	221	33	24	47	35	32	24	34	39	33	106	81	94	28	30	69	68	51	240	115	91	34	40	17	25	14	26	21	45	43	19	54	119	81	17.488
ENSG00000100311	1.38328	1.38496	2.02482	4.629e-10	5.19319	1.60552e-11	33	106	22	97	57	74	153	166	174	216	138	259	175	127	223	217	198	138	617	552	549	124	88	231	205	214	772	280	332	132	365	212	228	229	353	165	362	534	230	589	911	780	17.488
ENSG00000134690	-1.89054	-1.22957	-2.48922	4.63733e-10	1.66104	1.61206e-11	14	85	20	51	32	62	90	134	97	12	9	13	9	6	15	25	12	10	48	29	35	9	8	13	7	19	102	55	63	9	24	4	7	3	15	2	1	7	3	27	37	33	7.419
ENSG00000242574	-1.24157	-0.87697	-1.37003	4.71701e-10	5.04498	1.64348e-11	116	379	130	320	201	315	792	891	858	264	56	188	218	50	154	250	100	137	344	303	304	60	60	235	314	247	458	380	408	60	317	36	252	42	267	33	110	147	61	252	391	346	61.472
ENSG00000122863	3.25211	4.23173	4.50041	4.71907e-10	1.35344	1.64792e-11	2	4	0	2	0	3	2	1	1	26	21	19	25	6	12	27	28	4	20	23	14	8	13	36	44	32	81	31	47	14	47	28	33	27	42	24	36	47	14	78	81	50	1.06
ENSG00000058404	-1.00226	-1.55561	-2.136	4.75619e-10	1.60385	1.66463e-11	13	43	12	34	14	37	104	94	121	26	10	23	20	14	16	22	16	21	49	54	42	5	5	3	8	10	74	41	35	4	13	4	14	2	9	5	6	8	4	23	33	25	6.889
ENSG00000120063	0.486653	-0.00253479	0.757399	4.7872e-10	8.59544	1.67926e-11	626	1722	563	1564	968	1445	3498	3854	4029	3090	1263	2732	2393	1284	2728	3048	1951	1998	5472	4493	4811	887	792	1738	1738	1831	2063	3635	4013	831	4796	1333	3531	1385	4614	1132	2495	3435	1158	4592	7801	6264	331.736
ENSG00000185215	0.470129	1.05192	0.998827	4.87649e-10	8.56256	1.71442e-11	432	1265	428	1142	695	1051	3466	3602	3837	1986	1063	2363	1593	914	2198	2092	1575	1488	5046	4393	4346	1199	1224	2804	3079	2861	9528	4580	4747	1223	3389	1340	2822	1119	3371	1083	2719	3299	1324	5339	8130	7029	228.929
ENSG00000068079	1.9793	1.68662	2.49045	4.92519e-10	5.31192	1.73542e-11	23	64	21	50	43	54	179	188	209	393	85	380	292	62	356	331	118	210	1149	1014	1023	97	97	263	257	247	831	319	387	115	652	148	480	152	614	111	358	400	162	949	1622	1310	12.188
ENSG00000139734	-2.33826	-1.64325	-2.59821	4.93244e-10	1.45427	1.74187e-11	20	72	19	61	31	61	85	111	105	23	6	7	24	11	1	20	15	3	29	27	13	12	11	5	11	9	50	44	54	6	17	2	13	4	13	3	4	3	3	23	27	26	10.599
ENSG00000148175	0.500194	1.10036	1.14218	4.99842e-10	8.04047	1.76911e-11	296	817	252	817	462	749	2124	2390	2757	2049	619	1260	1708	522	1239	2044	1005	763	3389	2820	2807	1233	1177	1962	2060	1937	2758	2904	3328	1170	3931	1139	2850	744	4031	815	1811	1510	622	3462	5441	4827	156.859
ENSG00000135077	-0.313461	-0.582414	-0.476016	5.0062e-10	8.47152	1.77581e-11	860	2664	732	2637	1339	2561	5174	5776	6010	2938	1026	2232	2174	998	2138	2864	1696	1671	4760	4091	4191	759	730	1516	1655	1701	3879	3661	3870	741	3432	741	2425	770	3185	670	1486	1869	744	3231	5197	4547	455.739
ENSG00000138814	-0.666167	-0.505776	-0.804229	5.12219e-10	5.03428	1.82099e-11	87	237	90	235	160	235	537	585	690	263	115	139	199	99	156	190	170	123	352	281	334	95	92	177	215	188	304	359	364	99	252	76	193	69	225	75	138	152	62	272	393	302	46.104
ENSG00000080986	-1.97399	-1.56492	-2.50435	5.13319e-10	1.49516	1.82895e-11	11	63	25	71	32	48	99	114	92	17	7	6	23	6	6	25	9	9	45	29	23	16	7	6	11	10	49	44	60	5	10	1	14	2	15	4	4	3	2	18	49	39	5.829
ENSG00000136052	0.884584	0.836159	1.26819	5.1387e-10	6.21121	1.83496e-11	78	230	87	223	126	208	496	560	593	823	237	415	637	216	383	789	343	278	935	777	836	235	238	470	504	441	472	758	845	266	1071	301	799	280	1038	270	482	529	202	885	1388	1238	41.334
ENSG00000143546	0.566952	2.66145	2.22949	5.14044e-10	5.24454	1.83963e-11	14	76	13	69	34	76	224	256	288	485	32	71	417	31	83	420	65	64	251	241	234	324	252	531	567	542	1042	885	979	322	1075	275	736	108	1113	201	513	375	165	433	600	564	7.419
ENSG00000019144	0.109368	1.13565	0.428791	5.151e-10	3.87529	1.84747e-11	24	71	17	81	34	70	120	111	116	89	38	70	67	40	87	92	81	46	120	117	110	70	67	124	150	136	411	174	208	81	137	56	85	37	144	35	73	109	31	141	184	178	12.718
ENSG00000116237	-0.521364	-0.568662	-0.807529	5.34558e-10	6.20705	1.92147e-11	181	604	167	659	340	568	1189	1371	1298	461	258	490	375	249	433	489	375	322	917	799	868	163	173	347	377	365	1049	807	846	197	569	140	318	165	464	154	276	352	127	633	1064	943	95.917
ENSG00000101412	-1.77792	-1.24718	-2.48412	5.65147e-10	2.35246	2.03588e-11	24	98	26	97	39	92	173	179	174	18	21	26	18	25	23	21	29	17	71	47	60	13	10	14	18	26	211	83	82	13	15	7	10	2	20	7	8	10	8	32	76	65	12.718
ENSG00000136492	-1.07723	-1.82393	-1.68399	5.68329e-10	2.06376	2.05183e-11	15	58	17	74	47	58	100	102	106	53	10	22	35	9	31	45	26	11	61	43	43	5	12	14	11	29	25	19	55	5	35	6	20	5	31	2	18	12	5	38	43	48	7.949
ENSG00000165480	-1.53029	-1.74877	-2.34812	5.81024e-10	1.08247	2.10224e-11	14	33	14	39	24	36	57	70	63	30	12	6	21	9	4	25	15	7	27	12	15	4	4	8	11	7	18	23	31	2	20	1	12	1	10	3	7	5	1	6	21	15	7.419
ENSG00000010030	3.71494	1.69227	4.33102	6.16872e-10	-0.532863	2.2368e-11	0	0	0	0	0	0	1	1	0	13	3	13	10	3	6	16	2	2	24	17	24	1	2	4	4	1	4	2	2	0	18	2	14	1	17	2	11	14	4	28	64	44	0
ENSG00000175063	-2.62054	-1.2915	-2.94607	6.22552e-10	0.950323	2.26231e-11	22	49	19	54	26	45	76	87	51	15	8	2	10	5	3	12	7	4	10	14	9	10	9	4	8	10	67	40	42	9	8	4	16	0	6	0	2	2	2	13	22	16	11.658
ENSG00000198431	0.524691	0.0750947	0.564937	6.29639e-10	11.208	2.29303e-11	3794	10317	3435	8843	5996	8233	23035	25798	29479	20610	8423	17255	15096	9801	16666	19315	12927	13312	31823	26425	29160	4896	4660	9779	10167	10565	28924	25734	26553	4643	24962	6690	18404	8543	23346	6296	12282	21068	7338	24673	41502	34003	2010.55
ENSG00000181444	-2.34248	-0.0205703	-1.98215	6.2983e-10	0.702408	2.29868e-11	7	28	6	21	12	19	35	35	36	6	3	9	2	5	8	3	7	7	3	5	2	10	7	18	25	18	68	25	23	10	5	4	7	5	3	3	4	16	4	6	8	9	3.71
ENSG00000259330	0.281999	0.755285	0.42234	6.44543e-10	6.20986	2.35746e-11	104	350	106	294	205	278	678	749	706	474	253	415	379	227	402	467	392	297	886	826	771	253	201	540	579	603	1567	925	1064	225	688	208	456	179	617	192	371	483	190	810	1257	1075	55.113
ENSG00000136111	-0.938662	-1.13376	-1.41596	6.5369e-10	4.03103	2.39607e-11	70	152	62	136	103	140	371	398	441	82	84	86	60	70	89	86	92	67	228	208	216	33	37	49	65	70	224	159	188	38	89	33	54	31	73	37	56	65	28	130	226	171	37.095
ENSG00000196878	0.395718	1.49373	1.2423	6.60606e-10	4.49992	2.42663e-11	16	113	18	76	28	58	200	192	173	132	44	111	98	33	89	153	66	86	279	245	238	76	67	221	216	211	849	382	484	70	290	68	189	44	281	78	195	189	68	394	532	562	8.479
ENSG00000233822	-1.0401	-0.842448	-1.49123	6.66936e-10	3.25315	2.45839e-11	39	128	47	132	60	102	185	180	148	80	28	45	60	28	42	68	44	44	96	87	76	30	37	47	39	60	176	66	119	25	70	20	35	7	69	20	40	34	8	63	82	88	20.667
ENSG00000198826	-1.19658	-1.1801	-1.5214	6.66936e-10	3.55459	2.4604e-11	70	126	65	146	92	137	252	254	255	115	34	54	83	36	42	112	59	24	146	102	95	28	25	46	34	50	132	155	189	27	127	18	78	23	82	18	27	37	9	83	119	123	37.095
ENSG00000012048	-0.832956	-1.01124	-1.30381	6.74719e-10	4.11782	2.49443e-11	74	194	60	196	86	176	355	355	344	218	56	74	148	58	75	192	94	62	196	174	137	38	39	69	70	64	199	215	218	46	150	31	95	24	144	29	35	63	18	129	210	189	39.215
ENSG00000161921	0.372942	0.680084	0.896358	6.77279e-10	8.50705	2.50923e-11	455	1817	414	1570	726	1464	2887	3115	3071	2695	872	2456	2083	781	2377	2401	1344	1674	4149	3644	3603	963	1017	2353	2551	2403	6627	3770	4224	1005	5321	1077	3705	1044	4991	1030	2672	3247	1262	3983	5900	5359	241.118
ENSG00000038945	-0.575137	-0.912286	-0.90686	6.80466e-10	9.68864	2.5264e-11	2566	7097	2361	7026	4240	6544	13395	15175	16808	5266	2994	5737	4160	3032	5529	5222	4524	4453	10853	8448	8878	1961	1778	3533	3721	3711	6444	7839	7708	1973	5261	2172	3676	2107	4415	1875	3593	4769	1647	5981	10015	8532	1359.8
ENSG00000096060	1.0372	1.72181	1.57404	6.90241e-10	6.50829	2.56814e-11	91	258	105	232	152	238	396	443	452	1090	305	438	866	262	439	1054	444	301	743	680	551	461	436	989	1041	934	893	1001	1160	448	1423	400	993	325	1345	332	572	679	226	999	1512	1379	48.224
ENSG00000108702	3.66474	5.73186	7.67066	6.98029e-10	1.63435	2.60261e-11	0	0	0	0	0	0	1	1	1	22	3	11	22	4	3	9	15	5	19	14	21	21	25	103	94	95	54	26	45	30	172	112	135	119	199	103	167	189	53	267	359	348	0
ENSG00000088827	1.93738	2.14002	2.3401	7.00822e-10	7.73785	2.61855e-11	183	441	138	400	281	362	541	580	770	1281	459	2305	912	346	2142	1314	788	1382	6319	5611	5340	773	699	1989	1968	2043	4265	2395	2193	751	2424	797	1672	677	2282	656	1977	2122	765	4708	7103	6520	96.977
ENSG00000100422	-0.939067	-0.777762	-1.08553	7.18034e-10	5.47335	2.68852e-11	147	393	128	366	228	378	888	1023	1037	263	165	177	207	171	173	250	275	151	506	433	442	116	104	187	177	176	871	509	574	116	297	117	190	107	259	108	152	202	73	347	610	487	77.9
ENSG00000112742	-1.71708	-1.47765	-2.30119	7.19475e-10	2.31183	2.69959e-11	29	72	27	93	54	87	163	189	164	56	8	12	31	16	7	45	31	13	65	67	58	6	11	25	21	27	54	78	104	16	34	7	24	7	37	5	5	9	1	38	63	47	15.368
ENSG00000104951	1.15013	1.8349	1.40488	7.3396e-10	6.275	2.75973e-11	94	292	82	243	174	231	276	249	318	500	214	690	430	184	629	544	350	421	919	813	817	369	268	762	837	808	2214	952	915	356	826	188	455	198	756	180	698	775	288	928	1411	1191	49.813
ENSG00000163735	3.59802	6.12385	5.36413	7.38327e-10	8.70848	2.78779e-11	147	359	54	314	96	310	126	133	210	8712	1710	1574	7734	1291	1603	7980	2405	1143	1109	1222	734	10979	9730	15498	16356	14300	5535	8947	8321	11245	16765	9356	12113	4998	17679	7866	9750	7962	3144	2434	2744	2826	77.9
ENSG00000151376	-1.00542	-1.5698	-1.89949	7.38327e-10	4.53149	2.78287e-11	97	257	101	265	159	248	615	727	777	141	120	166	92	110	185	117	165	161	342	279	303	38	45	69	40	57	442	259	256	49	86	34	79	42	84	33	52	113	39	165	239	266	51.403
ENSG00000177084	-1.0193	-0.716968	-1.31482	7.59103e-10	4.09721	2.87222e-11	38	216	47	211	82	196	355	391	363	94	52	107	94	36	97	103	78	75	187	162	180	39	45	87	81	91	460	186	225	37	112	24	62	35	87	25	48	82	31	147	218	221	20.137
ENSG00000140534	-1.44794	-1.6323	-2.51911	7.78706e-10	1.23761	2.95253e-11	19	51	13	40	25	49	73	60	65	26	13	15	24	4	13	28	14	6	36	21	11	7	2	5	7	9	51	24	31	5	20	4	8	1	18	4	2	6	1	8	12	18	10.069
ENSG00000107282	-1.23839	-1.29751	-1.73984	7.84717e-10	3.09128	2.98151e-11	36	109	35	97	53	111	200	234	257	36	36	54	40	34	84	41	48	48	96	84	67	16	12	33	40	33	159	90	100	11	39	15	23	13	30	8	28	57	20	68	105	94	19.077
ENSG00000102879	-1.57745	-0.27261	-1.29108	7.91171e-10	4.80043	3.0185e-11	73	335	59	307	149	271	674	670	702	87	54	126	60	45	139	80	80	85	289	242	228	124	94	217	234	230	876	348	354	136	138	84	73	49	123	82	138	173	54	228	351	302	38.685
ENSG00000125885	-1.14297	-1.12993	-1.5957	7.91171e-10	2.8305	3.01588e-11	30	83	34	96	49	81	166	163	164	77	14	30	67	23	28	96	29	12	77	67	65	19	19	22	30	37	98	73	83	23	61	9	44	14	47	10	12	16	8	55	74	76	15.898
ENSG00000276180	-1.59035	-0.813698	-2.06845	7.9709e-10	2.69621	3.04736e-11	20	100	32	117	66	92	176	172	144	23	29	28	18	16	26	27	27	28	90	73	61	15	14	33	37	33	284	98	109	14	27	4	18	10	23	10	22	18	13	43	73	62	10.599
ENSG00000083290	0.17184	0.860626	0.529184	8.22242e-10	5.06995	3.15e-11	42	141	48	139	81	143	282	335	350	235	108	182	221	83	193	264	123	114	310	259	278	128	135	281	308	315	553	385	438	124	394	82	252	71	409	86	209	225	84	341	564	438	22.257
ENSG00000150938	2.30705	2.99663	3.08844	8.54353e-10	5.6501	3.27976e-11	18	51	18	36	19	30	180	198	255	606	134	525	439	132	485	624	183	323	502	372	413	196	185	912	967	969	785	630	594	204	1253	213	714	210	1053	169	773	1141	435	521	872	649	9.539
ENSG00000136044	-0.932515	-0.598281	-1.1339	8.66164e-10	3.75084	3.33193e-11	48	128	39	134	70	102	241	263	270	93	58	37	74	49	53	87	77	44	149	126	101	42	39	68	70	58	182	164	194	46	104	29	76	37	65	38	48	61	13	91	152	116	25.437
ENSG00000113070	2.32198	3.2144	3.52883	9.14412e-10	5.31181	3.52473e-11	33	45	18	41	26	46	67	75	82	580	197	182	444	171	151	627	277	108	219	182	190	264	254	370	408	380	783	405	621	269	1473	368	1059	293	1253	345	392	434	152	439	582	465	17.488
ENSG00000116017	0.567984	0.757245	0.774921	9.27047e-10	6.09065	3.58074e-11	94	299	119	229	177	249	488	488	513	570	256	379	445	244	357	539	429	292	767	630	619	204	203	407	406	428	1541	699	730	214	801	229	566	210	753	185	376	461	204	701	1081	909	49.813
ENSG00000197153	-2.42704	-1.38915	-3.50951	9.28045e-10	0.65839	3.59191e-11	14	62	10	43	26	51	63	63	44	5	6	4	8	2	3	10	9	5	14	18	11	8	12	4	10	4	71	22	28	7	5	2	3	2	2	3	3	0	0	10	12	7	7.419
ENSG00000146670	-1.89674	-1.35801	-2.76476	9.7816e-10	2.47922	3.79359e-11	27	109	26	123	51	119	213	249	249	21	15	25	20	15	24	33	30	24	94	71	75	15	12	21	25	20	235	88	116	16	19	4	15	0	15	7	15	11	6	50	79	69	14.308
ENSG00000134057	-1.70357	-1.19264	-1.82095	9.78924e-10	3.56091	3.80427e-11	39	169	52	165	106	154	356	398	352	32	31	57	31	30	36	60	42	39	176	150	141	22	35	51	39	44	212	178	235	40	58	12	46	19	56	17	25	46	28	117	196	142	20.667
ENSG00000102384	-1.07369	-1.07395	-1.70151	1.02949e-09	2.28786	4.01546e-11	20	48	20	61	26	62	128	129	106	33	27	16	31	16	17	26	27	23	74	53	57	10	9	19	17	27	59	54	79	17	30	7	20	11	19	7	4	24	8	36	53	47	10.599
ENSG00000151320	-1.24087	-1.75378	-1.71709	1.02949e-09	1.99085	4.017e-11	23	44	19	42	41	49	147	104	109	31	12	26	16	14	14	23	25	28	56	38	57	8	2	10	10	10	38	47	54	7	30	5	10	6	19	9	9	19	5	43	59	42	12.188
ENSG00000144655	1.66091	1.23969	2.29161	1.08549e-09	4.27576	4.2441e-11	17	34	19	38	15	32	93	84	116	99	61	193	81	45	195	127	93	119	421	344	360	53	47	106	109	103	291	127	133	55	251	123	156	100	202	93	191	271	106	418	643	501	9.009
ENSG00000157510	-0.488896	-1.23262	-1.12203	1.08549e-09	6.81797	4.26117e-11	353	952	328	969	568	874	2351	2580	2908	727	426	880	574	514	875	679	711	702	1953	1554	1700	188	183	304	352	344	1904	1159	1086	159	731	203	544	249	612	185	336	644	225	914	1550	1197	187.065
ENSG00000162063	-1.63708	-1.03915	-1.95396	1.08549e-09	2.94193	4.25681e-11	29	128	23	138	52	109	204	280	254	42	20	23	25	14	33	32	36	29	111	97	98	20	16	33	38	34	283	122	128	13	40	10	29	7	36	12	24	16	8	68	117	101	15.368
ENSG00000146232	0.831085	1.15298	1.02645	1.09235e-09	6.13008	4.29674e-11	69	263	76	271	129	227	450	477	464	489	244	518	396	205	444	534	332	343	937	806	815	209	182	533	518	537	2310	833	894	176	685	208	501	181	647	153	438	605	286	853	1381	1152	36.565
ENSG00000165102	-0.449163	-0.447571	-0.558239	1.10979e-09	5.71839	4.37407e-11	139	391	137	423	236	395	744	755	751	407	168	278	328	167	274	415	244	215	596	521	506	150	114	250	286	254	731	503	581	140	489	103	354	119	446	89	217	301	124	415	659	599	73.66
ENSG00000167772	1.49877	0.47889	2.61467	1.16348e-09	1.24199	4.59485e-11	3	11	0	7	2	1	11	14	12	20	8	15	31	6	19	24	5	13	28	40	21	3	3	10	12	9	17	9	11	3	66	18	54	19	49	15	38	50	21	49	58	48	1.59
ENSG00000187764	0.823409	1.49603	1.21806	1.16971e-09	4.21897	4.62869e-11	16	56	18	58	23	59	118	124	146	124	64	131	126	27	116	156	53	72	268	225	186	80	68	191	207	180	353	232	252	86	192	37	148	47	187	46	139	147	58	255	435	398	8.479
ENSG00000273983	-3.14694	-1.82145	-4.37761	1.19761e-09	1.49905	4.74852e-11	35	141	30	125	63	113	220	216	153	10	10	6	5	6	8	6	23	11	50	36	28	8	4	7	16	17	241	62	85	16	6	0	3	1	9	7	0	0	1	27	39	34	18.548
ENSG00000150681	-2.83356	-2.85525	-3.04836	1.19979e-09	-0.696766	4.76664e-11	11	13	9	12	16	16	34	39	28	3	0	0	4	0	2	2	3	4	6	8	4	1	0	2	1	1	3	12	7	0	4	2	1	0	0	2	2	2	1	4	10	3	5.829
ENSG00000152253	-2.29958	-1.49689	-3.05052	1.20813e-09	-0.0342707	4.80929e-11	5	24	3	35	11	19	39	53	36	7	5	1	9	3	3	8	6	2	5	6	6	4	3	5	3	3	22	16	19	4	6	1	3	0	2	1	0	0	0	11	12	9	2.65
ENSG00000111052	-1.83111	-1.35779	-2.7278	1.21521e-09	1.63317	4.84704e-11	25	35	17	55	35	57	86	92	86	10	11	22	16	12	15	8	19	27	22	22	18	16	7	31	25	27	19	26	37	11	6	5	9	5	5	3	13	13	6	9	21	12	13.248
ENSG00000135842	0.666353	0.372184	0.853979	1.22255e-09	7.39955	4.88597e-11	232	578	201	561	336	476	1660	1901	1906	1879	649	885	1492	561	923	1904	763	624	2316	1986	2080	406	408	825	796	846	2050	1498	1872	408	2258	596	1661	607	2284	514	923	1046	377	2074	3212	2724	122.944
ENSG00000076716	0.391605	0.043422	0.308256	1.22309e-09	9.32937	4.89777e-11	1062	3060	968	2953	1646	2597	7332	7825	7623	5896	2307	4046	4706	2205	3787	6055	3641	2909	9322	8152	8234	1620	1547	2778	2936	3090	8530	5748	7009	1423	7244	1633	5329	1839	6655	1627	2714	3921	1553	6658	10683	8904	562.785
ENSG00000003402	1.07306	0.90192	1.36858	1.23147e-09	8.71123	4.94104e-11	539	1277	515	1143	845	1006	2338	2580	2660	6228	1289	2391	4902	1243	2314	5944	2036	1564	5022	4266	4473	1183	1244	2356	2347	2420	5049	3759	4202	1262	8414	1381	6639	1325	8443	1265	2378	2948	1104	4536	7271	6220	285.632
ENSG00000138376	-0.669589	-0.951631	-1.06491	1.24565e-09	3.70262	5.00773e-11	29	130	40	150	74	111	216	251	243	121	48	69	81	39	82	128	61	58	155	122	111	38	31	54	60	58	98	130	131	33	109	35	67	28	113	14	56	45	25	101	142	104	15.368
ENSG00000235531	0.766713	0.791343	0.891389	1.27204e-09	5.55357	5.12515e-11	54	173	52	131	93	163	341	415	429	440	185	312	360	180	283	417	252	209	558	464	473	168	124	308	315	333	416	513	621	163	631	116	452	156	581	138	242	333	113	491	795	649	28.616
ENSG00000129173	-2.15572	-1.75268	-3.18005	1.27204e-09	0.400417	5.1339e-11	11	30	10	41	12	49	55	49	43	12	6	1	13	1	2	12	8	8	13	13	10	2	6	6	3	5	23	20	21	4	5	3	11	0	1	2	2	2	0	7	7	9	5.829
ENSG00000204267	1.10332	1.29971	1.53574	1.27671e-09	5.44053	5.16281e-11	33	109	35	93	61	90	292	340	365	376	119	257	268	102	227	347	155	173	864	736	724	133	107	290	323	314	735	558	694	125	524	167	377	129	520	120	288	297	102	864	1421	1223	17.488
ENSG00000187037	1.41782	2.71502	2.41476	1.27714e-09	2.07204	5.17462e-11	4	8	2	4	4	3	17	15	24	64	6	17	44	5	24	51	15	11	38	30	22	20	23	55	71	70	111	71	86	18	103	14	68	10	106	14	39	37	15	37	114	79	2.12
ENSG00000086300	0.99705	1.05585	1.35041	1.27753e-09	9.7233	5.18624e-11	870	2267	753	1968	1290	1781	6577	7566	8197	7183	2493	4766	5736	2703	4669	7260	4025	3061	14151	11988	12347	2788	2567	5456	5364	5548	5268	11843	13704	2799	10035	3217	7221	2715	9854	2613	5558	6195	2146	13194	22032	18972	461.039
ENSG00000181982	-1.20767	-1.44883	-1.52856	1.28766e-09	2.04096	5.23753e-11	20	49	14	57	24	49	98	102	118	42	7	25	26	9	21	27	6	20	54	54	41	5	8	11	23	15	43	36	44	10	45	9	25	11	47	4	12	21	8	21	32	28	10.599
ENSG00000164465	-0.762827	-1.08184	-1.07961	1.294e-09	3.23398	5.27353e-11	36	98	33	94	47	99	156	168	183	70	24	53	65	17	53	59	43	42	112	114	121	30	25	47	47	39	88	49	86	20	74	27	59	24	67	19	36	36	12	58	130	77	19.077
ENSG00000205542	-0.676421	-0.252624	-0.603413	1.32873e-09	10.0953	5.42553e-11	2804	7833	2539	7231	4380	6660	19127	21497	21754	6229	2956	5114	4724	2680	4940	6357	4429	3664	14540	12275	12130	3211	3039	6491	6690	6633	15239	13875	16211	3043	9669	2410	6435	2182	8258	2198	4273	5172	2183	10114	17587	14328	1485.92
ENSG00000149798	1.00695	1.83702	2.18379	1.34186e-09	1.69836	5.48972e-11	3	6	2	8	3	6	15	16	14	24	11	24	24	3	25	10	11	10	26	31	21	12	10	36	30	26	88	29	33	17	67	13	46	13	55	15	49	30	14	50	74	60	1.59
ENSG00000085999	-1.49375	-1.13047	-2.58124	1.35367e-09	0.910674	5.5487e-11	11	39	6	31	17	27	70	76	60	18	7	10	6	9	10	11	11	6	22	25	29	4	2	9	11	11	69	31	30	4	9	0	7	0	5	1	3	3	1	12	30	25	5.829
ENSG00000144554	-1.11558	-0.705291	-1.13342	1.36118e-09	3.25047	5.60093e-11	36	91	33	90	62	89	198	226	189	76	30	33	70	16	34	70	42	20	106	88	81	22	17	43	50	42	174	124	169	26	85	17	60	15	77	21	19	41	14	90	115	116	19.077
ENSG00000073111	-1.42081	-1.2116	-2.26456	1.36118e-09	4.17641	5.59337e-11	69	286	77	290	130	264	578	637	594	86	78	86	74	69	93	94	101	87	271	238	249	34	38	68	75	96	636	272	323	24	68	16	51	21	43	18	31	56	20	152	250	260	36.565
ENSG00000261040	2.19055	4.18509	3.84692	1.37707e-09	2.18411	5.67717e-11	1	5	0	3	2	0	10	13	20	28	12	25	23	6	19	37	15	5	40	42	39	25	28	160	128	112	176	100	106	25	78	36	56	30	84	42	105	116	47	75	136	105	0.53
ENSG00000186818	0.575306	0.644935	0.766419	1.37717e-09	8.97007	5.68846e-11	860	2057	724	1887	1319	1809	3401	3628	3851	5026	1622	3192	4004	1481	3050	4244	2278	2208	5971	4943	4980	1490	1412	2687	2784	2721	11095	5384	5363	1433	6716	1514	4905	1576	6385	1399	2641	3457	1281	5037	7882	6748	455.739
ENSG00000149187	0.248749	0.359484	0.412811	1.41912e-09	7.40434	5.87291e-11	277	810	266	804	433	710	1598	1692	1853	1348	558	1003	973	555	930	1354	797	690	2043	1715	1823	534	490	968	1018	1019	2097	1750	1928	518	1797	453	1312	503	1727	478	808	1163	423	1744	2937	2376	146.79
ENSG00000168476	-0.684331	-0.294803	-0.701384	1.44903e-09	3.85954	6.01953e-11	42	131	39	111	57	113	222	237	234	81	41	69	75	35	86	111	67	43	159	127	136	46	42	93	82	83	282	147	174	38	108	23	87	28	94	28	61	75	32	140	212	158	22.257
ENSG00000085117	0.24218	0.94503	0.747303	1.44903e-09	8.18118	6.01658e-11	348	1333	341	1277	542	1107	2461	2758	2832	1489	730	1754	1173	713	1684	1781	1137	1192	3370	2915	2826	1049	1006	1823	2030	2027	8819	3712	4244	1076	2718	947	1817	802	2545	853	1796	2406	920	3776	6000	5067	184.415
ENSG00000005486	0.318946	1.13755	0.885629	1.51833e-09	4.13249	6.31939e-11	27	52	17	40	31	60	162	186	162	78	56	108	84	49	79	81	70	62	199	182	167	68	59	137	153	140	444	234	239	70	180	53	133	63	182	64	132	157	62	178	315	239	14.308
ENSG00000110881	-2.09968	-1.9114	-3.155	1.55406e-09	0.686059	6.48036e-11	18	33	15	29	32	30	50	66	60	5	8	8	2	9	12	4	4	10	21	19	17	6	1	3	7	4	42	17	14	7	2	1	5	2	1	3	7	4	5	6	13	7	9.539
ENSG00000169607	-2.26463	-1.8177	-3.12379	1.55682e-09	1.50025	6.50414e-11	32	67	27	84	54	59	94	125	82	21	4	3	20	9	9	30	16	5	26	28	24	10	11	10	12	9	29	42	54	12	10	5	14	5	10	3	2	0	3	21	25	23	16.958
ENSG00000134061	-1.44071	-2.4147	-2.26088	1.59104e-09	3.35716	6.65966e-11	44	237	38	248	70	238	398	452	441	106	14	67	87	23	84	80	29	80	216	188	178	7	6	35	31	29	116	120	104	4	63	10	30	10	45	4	35	68	25	93	168	123	23.317
ENSG00000111602	-0.833645	-0.613307	-1.09957	1.61648e-09	3.94442	6.77888e-11	39	146	38	188	88	148	243	320	276	112	58	77	74	59	78	101	84	52	161	152	130	27	49	59	78	93	312	162	215	38	92	26	74	31	88	23	49	71	35	122	197	182	20.667
ENSG00000197296	-0.588638	-0.557499	-0.856691	1.6377e-09	3.15809	6.88077e-11	20	76	27	82	36	67	149	189	148	66	31	54	52	27	42	62	43	31	120	90	103	23	26	49	42	46	142	87	100	19	69	18	40	15	71	13	37	38	13	81	108	116	10.599
ENSG00000139211	-2.09622	-2.21799	-2.1596	1.66801e-09	0.283336	7.02125e-11	7	29	7	17	11	16	42	50	51	2	4	8	2	6	10	6	2	9	11	6	13	4	1	8	5	4	10	8	9	0	5	4	3	1	4	1	6	13	2	6	15	14	3.71
ENSG00000123689	4.12536	5.08525	5.34056	1.7026e-09	5.2215	7.18031e-11	13	23	5	9	2	22	26	29	41	1047	128	280	1070	88	275	967	190	187	258	253	182	245	225	599	651	582	1424	687	674	243	2151	287	1926	131	2546	233	656	581	258	550	743	758	6.889
ENSG00000135838	-0.517498	-0.700209	-0.834933	1.70848e-09	7.85844	7.21855e-11	726	1917	729	1747	1272	1618	3636	3790	3864	2462	742	1270	1912	636	1191	2353	1119	933	2527	2326	2179	626	608	1075	1119	1070	2159	2274	2300	599	2316	462	1654	421	2238	452	779	1078	397	1540	2576	2251	384.729
ENSG00000141655	-1.04442	-1.48655	-1.45394	1.73093e-09	3.00776	7.32707e-11	37	97	19	94	52	77	213	223	242	52	17	46	38	30	37	47	34	33	146	118	133	15	15	28	23	28	105	68	79	13	37	10	38	10	37	10	28	50	26	87	121	106	19.607
ENSG00000266412	0.361006	0.6058	0.806516	1.73918e-09	8.48971	7.37567e-11	492	1320	437	1302	756	1212	3435	3845	4143	3133	996	1796	2508	907	1735	3171	1509	1232	4320	3552	3731	1191	1099	2109	2234	2176	3731	4479	4614	1109	5538	1138	4069	1105	5144	982	2010	2382	1012	3880	6357	5422	260.725
ENSG00000139266	-1.06272	-0.336349	-1.02491	1.75199e-09	3.17258	7.44383e-11	23	68	26	85	56	73	172	178	189	52	26	38	32	15	40	50	32	41	83	83	79	37	19	76	73	65	240	100	87	21	61	12	44	20	67	16	55	48	15	71	98	86	12.188
ENSG00000106144	-0.620441	-0.550101	-0.757011	1.81239e-09	4.46394	7.71474e-11	55	200	65	219	79	160	373	400	374	147	61	124	120	53	134	167	102	89	269	236	226	51	45	108	110	118	373	219	263	57	191	33	124	38	169	49	89	117	42	184	295	291	29.146
ENSG00000162512	-1.20404	-1.47378	-1.63542	1.81814e-09	5.61807	7.75354e-11	235	842	201	772	377	747	877	974	1014	262	141	387	240	94	380	250	172	322	684	565	584	72	70	238	244	210	828	397	378	87	298	96	179	58	210	70	243	321	102	370	568	477	124.533
ENSG00000111445	-0.993837	-1.06067	-1.18955	1.84484e-09	2.49145	7.88194e-11	10	81	21	61	33	62	113	117	118	41	13	27	28	15	33	34	33	23	79	44	53	16	12	20	17	25	65	64	69	10	32	13	23	10	42	18	17	28	8	45	75	68	5.299
ENSG00000185811	-0.254566	-0.553366	-0.508325	1.87556e-09	6.09936	8.02799e-11	154	455	145	494	303	468	1009	1104	1159	648	226	387	532	254	356	639	361	285	883	720	732	124	144	342	326	316	762	716	702	157	659	142	487	162	585	125	259	370	140	578	892	773	81.609
ENSG00000135362	-1.97055	-3.2817	-2.67862	1.89703e-09	0.494455	8.13484e-11	7	58	6	45	14	56	78	62	67	10	4	15	7	1	19	6	8	20	20	16	17	0	0	4	5	7	7	10	6	1	15	0	7	0	11	2	7	14	0	10	16	11	3.71
ENSG00000178562	-3.3074	-2.81773	-3.42882	1.89821e-09	-1.93462	8.15484e-11	2	18	2	11	3	11	19	17	8	1	0	0	0	1	1	1	0	1	1	1	0	0	0	1	0	1	1	5	2	0	1	1	0	1	0	0	0	1	0	0	2	0	1.06
ENSG00000167900	-2.03355	-1.21503	-2.70249	1.94599e-09	2.89888	8.37545e-11	30	155	38	158	72	128	302	305	323	30	24	34	15	29	37	24	30	20	120	89	95	19	20	28	28	28	459	132	150	23	24	7	15	11	21	6	8	17	6	64	96	99	15.898
ENSG00000169136	1.10067	0.862584	1.27484	1.95291e-09	6.26261	8.42065e-11	107	241	91	245	130	224	468	452	495	1157	221	537	878	192	561	1090	313	329	1042	888	760	199	179	392	408	424	1470	695	732	231	1388	217	936	217	1235	193	426	596	221	873	1441	1261	56.702
ENSG00000105855	2.20143	4.35388	4.33505	1.96094e-09	5.62123	8.47071e-11	19	67	4	67	14	69	49	55	103	415	170	215	316	113	198	392	258	111	205	182	125	753	745	1110	1281	1122	525	543	718	762	1079	933	725	551	1202	722	1353	974	361	645	944	849	10.069
ENSG00000019991	-2.82543	-2.84302	-3.40036	1.96934e-09	-1.29078	8.52251e-11	3	6	5	9	7	8	32	25	31	5	0	3	0	0	1	4	1	3	6	4	0	0	4	0	3	2	2	2	2	1	0	1	2	0	1	0	0	1	0	2	2	3	1.59
ENSG00000159259	-1.48475	-1.65661	-2.31969	1.97833e-09	1.18329	8.57701e-11	18	46	7	34	19	39	78	70	68	32	6	7	13	7	13	24	10	14	35	16	15	8	4	4	9	4	58	20	26	4	11	7	15	6	8	0	6	7	1	13	18	18	9.539
ENSG00000132718	0.325187	1.24798	1.03452	2.01205e-09	4.01361	8.73907e-11	18	74	19	64	32	43	130	111	119	130	31	68	127	34	55	147	53	41	133	130	136	88	86	124	117	147	345	183	217	88	255	66	195	53	250	46	98	91	42	192	248	218	9.539
ENSG00000184584	-0.216575	1.22935	0.856616	2.08245e-09	3.25885	9.06127e-11	15	33	10	33	17	23	95	113	109	59	16	31	38	16	22	37	37	13	86	99	75	55	53	91	92	91	277	126	151	47	78	58	64	36	89	43	70	71	28	162	203	193	7.949
ENSG00000106853	0.872457	0.347521	1.09895	2.11923e-09	6.81696	9.23801e-11	167	401	133	370	209	350	798	912	1090	1561	302	846	1190	357	760	1375	456	695	1344	1177	1234	226	220	475	514	487	1257	1200	1033	230	1920	319	1437	428	1826	319	659	1153	439	1087	1899	1512	88.498
ENSG00000112312	-0.661508	-0.908994	-1.00423	2.13358e-09	3.05239	9.3174e-11	20	80	17	79	41	93	142	183	156	80	23	51	62	29	33	62	44	39	91	89	91	18	12	40	42	46	76	91	79	19	80	19	43	20	55	16	21	45	10	57	105	92	10.599
ENSG00000275023	0.477833	1.06919	0.865392	2.14194e-09	6.917	9.37077e-11	190	526	167	507	294	488	695	728	747	754	398	766	615	355	738	800	522	494	1226	1090	1081	474	418	918	1024	976	2673	1261	1339	506	1181	411	835	416	1107	369	845	1049	375	1224	1974	1615	100.687
ENSG00000251301	2.00365	2.9662	3.20628	2.1523e-09	3.11979	9.43305e-11	7	8	5	5	13	8	17	30	28	116	32	16	96	34	22	87	53	12	96	94	74	59	64	47	50	72	206	174	219	61	209	49	193	38	219	67	48	55	18	208	288	273	3.71
ENSG00000120162	0.627069	0.444992	0.918982	2.15247e-09	5.33264	9.46806e-11	61	121	47	140	73	108	418	390	422	360	170	226	303	160	193	389	225	143	505	407	443	100	92	239	227	238	470	354	406	87	535	175	349	160	471	154	241	294	116	445	746	575	32.326
ENSG00000110324	-0.0283631	0.701805	0.563001	2.15247e-09	7.33119	9.48473e-11	273	727	254	743	461	630	1469	1613	1493	971	385	877	798	280	796	994	502	599	1796	1481	1471	581	520	1407	1413	1390	3021	1673	1728	555	1734	519	1174	423	1619	500	1176	1230	497	1758	2842	2366	144.671
ENSG00000187676	-1.24081	-1.25629	-1.40113	2.15247e-09	2.41037	9.48417e-11	14	49	23	60	23	47	145	159	165	30	14	16	27	9	32	40	28	15	66	40	73	9	8	31	26	23	40	56	62	18	49	19	27	14	32	17	10	21	8	44	58	46	7.419
ENSG00000163513	-0.740322	-0.812008	-1.18806	2.17204e-09	7.04804	9.58806e-11	378	1025	388	1046	712	906	3189	3588	3433	933	423	576	791	404	588	956	716	448	2177	1869	1860	319	268	581	591	560	2290	1645	1800	289	994	206	696	227	836	232	369	442	187	1196	1810	1615	200.313
ENSG00000100479	-1.45141	-1.21794	-2.08303	2.18011e-09	0.348422	9.6409e-11	5	26	5	18	7	23	32	39	32	7	3	8	7	3	2	11	10	3	18	11	11	2	5	7	4	10	12	15	20	4	9	1	7	2	6	0	1	3	2	7	13	10	2.65
ENSG00000197471	-0.172228	-0.584952	-0.759451	2.21137e-09	8.38378	9.79654e-11	835	2367	800	2178	1371	2030	5590	6193	6177	2858	1444	2136	2230	1337	2076	2819	2153	1651	4714	4363	4141	683	711	1361	1401	1480	7527	3111	3700	579	2927	563	1947	676	2382	534	1060	1416	599	2620	4163	3792	442.491
ENSG00000162607	-0.643926	-0.868209	-0.974455	2.28052e-09	4.54246	1.01209e-10	85	226	70	203	101	219	366	444	401	192	89	127	148	65	116	201	137	103	281	224	204	73	53	106	114	118	154	239	254	51	188	68	119	33	165	44	90	95	46	170	291	236	45.044
ENSG00000182952	0.155137	0.435774	0.516542	2.28704e-09	4.73926	1.01678e-10	38	131	31	128	68	106	252	282	312	190	73	132	138	70	138	213	113	114	310	284	264	82	82	152	146	181	432	288	313	83	292	88	218	70	293	74	150	172	86	302	485	405	20.137
ENSG00000136514	2.02667	0.480038	2.25929	2.29837e-09	2.08366	1.02363e-10	4	12	4	4	1	7	23	28	30	69	13	52	45	9	45	38	24	22	115	111	98	9	8	12	22	11	15	26	41	7	65	15	66	16	74	12	37	42	19	73	172	162	2.12
ENSG00000118193	-2.22655	-1.57689	-2.62561	2.35062e-09	1.72512	1.04876e-10	20	79	29	86	41	79	118	130	90	37	11	7	26	6	3	34	9	11	22	28	26	11	7	5	15	15	54	49	91	15	26	3	25	4	25	4	4	3	1	15	27	34	10.599
ENSG00000102226	0.252352	0.503623	0.534776	2.43914e-09	5.12076	1.09017e-10	46	178	50	132	92	134	314	368	376	260	113	177	190	82	201	290	152	156	415	358	348	117	106	198	201	224	636	357	384	112	400	105	295	93	377	93	184	235	85	366	613	552	24.377
ENSG00000277075	-1.21173	-1.11256	-1.46652	2.44451e-09	3.33644	1.0945e-10	44	130	55	109	84	124	176	217	179	81	28	32	69	31	33	103	60	35	76	75	80	33	35	31	34	57	102	115	108	25	70	22	57	30	75	30	22	31	12	68	91	82	23.317
ENSG00000153234	2.73293	0.829773	3.77895	2.46785e-09	1.73581	1.10689e-10	8	2	1	6	1	4	12	4	8	40	19	49	30	30	60	31	41	42	40	17	32	4	3	7	7	7	14	9	16	6	125	38	92	36	127	35	68	72	22	50	101	77	4.239
ENSG00000231925	0.431233	0.617331	0.666815	2.54515e-09	9.23103	1.14357e-10	947	2271	887	2224	1579	2053	5054	5495	5728	5587	1935	3192	4580	1716	3118	4715	2922	2119	7419	6477	6212	1894	1755	3228	3500	3435	14122	6124	6657	1837	7985	1768	5743	1815	7584	1652	2939	3628	1484	6469	9730	8645	501.843
ENSG00000110092	0.768448	0.887774	0.847144	2.58908e-09	9.11668	1.16535e-10	765	1909	679	1708	1130	1616	4423	4853	4451	4775	2222	2730	3696	1821	2665	5209	3225	1704	9131	8020	7795	1816	1737	3085	3106	3366	11088	6390	8023	1734	5811	1711	4039	1650	5233	1796	2734	2843	1128	7714	11167	10562	405.396
ENSG00000196584	-1.43193	-1.63965	-2.22976	2.59005e-09	1.0092	1.16783e-10	13	20	10	46	17	27	73	72	47	21	6	6	20	5	17	23	11	4	15	17	22	3	5	3	10	5	31	23	21	5	16	5	7	2	16	3	2	2	3	9	22	11	6.889
ENSG00000182378	-1.1486	-0.980517	-1.42389	2.59985e-09	4.94299	1.1743e-10	106	367	72	346	158	316	789	785	812	116	113	191	134	103	189	102	188	142	378	313	302	58	71	122	154	159	724	271	359	77	178	58	147	49	155	60	114	152	63	229	351	294	56.173
ENSG00000276410	-2.6141	-1.43847	-2.97148	2.64909e-09	0.587441	1.19863e-10	17	59	20	36	21	45	58	57	34	7	2	1	9	0	3	11	10	2	13	14	14	6	10	6	6	7	42	28	27	2	5	3	2	1	5	2	3	3	1	9	8	19	9.009
ENSG00000130816	-0.445977	-0.312407	-0.593573	2.65842e-09	6.1275	1.20495e-10	189	559	157	573	296	488	929	1010	1028	547	240	417	423	203	366	533	302	301	754	624	652	182	181	408	362	387	1287	723	686	199	609	142	409	174	518	150	247	373	150	560	847	751	100.157
ENSG00000169155	0.538565	0.10042	0.580809	2.72641e-09	6.28129	1.23791e-10	112	358	122	326	209	327	681	712	786	754	268	567	581	280	462	744	438	370	1043	876	942	212	199	340	396	367	553	691	814	177	949	246	642	271	858	234	377	537	182	869	1318	1150	59.352
ENSG00000122643	2.07983	0.0731095	2.12471	2.74491e-09	4.99706	1.24847e-10	25	64	23	62	35	66	183	189	245	512	88	479	375	75	404	466	124	251	1183	1008	1047	39	51	100	105	118	57	184	242	41	618	93	474	115	547	65	318	290	102	860	1408	1309	13.248
ENSG00000165695	0.985147	1.04874	1.4806	2.83545e-09	4.14121	1.29189e-10	13	42	10	47	32	29	139	136	188	217	34	103	154	56	93	172	69	65	264	198	225	50	44	92	94	98	406	226	206	47	324	50	220	83	323	57	103	160	65	231	379	287	6.889
ENSG00000196116	0.902379	0.213616	1.01602	2.85214e-09	5.50685	1.30174e-10	63	162	47	185	89	162	326	387	424	576	117	399	384	99	347	564	193	237	770	671	688	100	110	241	205	231	338	349	369	80	653	121	500	121	605	118	325	371	130	604	928	887	33.386
ENSG00000125430	3.8282	5.6213	5.56904	2.91213e-09	2.97741	1.33142e-10	2	1	0	0	3	4	4	8	11	52	29	43	67	18	44	52	35	15	100	79	68	123	123	171	194	169	181	139	160	147	181	183	124	80	206	141	183	124	68	180	241	228	1.06
ENSG00000104320	1.16632	0.988133	1.56958	2.93638e-09	7.21053	1.34482e-10	198	415	144	464	249	387	716	818	844	1972	476	871	1487	432	839	1933	738	558	1894	1575	1532	494	512	902	914	1014	822	1334	1436	502	2875	563	2373	536	3070	479	898	1067	375	1785	2910	2448	104.926
ENSG00000169679	-1.31503	-1.12637	-1.75505	2.93963e-09	3.60104	1.34862e-10	59	162	65	146	97	160	310	350	262	133	25	38	107	30	58	132	58	16	154	109	129	29	34	42	48	49	216	152	212	34	96	16	75	19	110	14	23	28	8	82	142	125	31.266
ENSG00000183598	-2.68951	-1.50524	-3.37308	2.96683e-09	-0.375498	1.36344e-10	4	20	5	23	15	20	41	47	29	2	2	2	1	2	3	2	1	0	8	15	13	2	4	3	6	4	38	10	12	1	0	0	2	0	1	1	0	2	1	6	14	7	2.12
ENSG00000151693	0.714646	1.29927	1.36559	3.02444e-09	4.36091	1.3923e-10	24	42	17	53	29	57	156	170	156	210	53	84	152	70	72	234	106	64	176	145	188	95	89	145	138	139	279	303	332	79	331	107	261	71	364	86	113	139	50	237	363	300	12.718
ENSG00000128951	-0.959789	-0.700809	-1.35345	3.05427e-09	4.01165	1.40844e-10	52	167	43	186	96	153	327	363	352	79	51	82	91	43	90	105	88	63	206	177	164	51	20	62	90	92	364	202	247	44	85	20	56	28	71	19	53	80	41	139	214	197	27.556
ENSG00000100344	-1.07259	-2.2071	-2.1294	3.12083e-09	1.75064	1.44159e-10	12	60	9	42	19	49	128	154	159	28	12	34	23	19	36	41	23	22	57	36	49	3	0	10	5	12	56	35	36	2	44	7	14	3	14	2	7	26	4	19	26	32	6.359
ENSG00000126787	-2.17394	-1.86458	-3.10962	3.12868e-09	1.87807	1.44769e-10	28	86	50	91	57	104	162	180	117	41	17	8	33	13	7	37	13	6	44	36	39	9	14	10	7	11	78	59	99	9	26	3	15	4	25	6	1	2	0	25	37	34	14.838
ENSG00000186185	-2.80481	-1.38154	-4.05821	3.17034e-09	0.390267	1.47196e-10	10	55	19	50	22	44	59	93	59	4	1	1	8	3	1	9	8	6	17	13	22	9	4	9	5	6	80	37	42	2	0	0	5	0	3	2	0	1	0	10	13	16	5.299
ENSG00000005884	-0.987895	-1.61599	-2.04787	3.17034e-09	8.0276	1.47105e-10	980	3516	1015	3410	1661	3086	8068	8940	8532	1152	1134	2240	866	995	2208	1254	1666	1660	5702	4864	4804	434	376	908	828	899	6133	2462	2785	417	929	345	613	332	777	307	752	1051	416	2184	3408	2944	519.331
ENSG00000092853	-1.26533	-1.42718	-2.04097	3.2162e-09	3.12366	1.49777e-10	49	141	40	151	76	149	206	245	177	125	29	31	98	27	38	136	37	32	93	69	64	20	12	38	28	27	160	101	98	24	71	15	55	12	52	9	19	10	6	63	75	76	25.967
ENSG00000100162	-2.08442	-0.964784	-3.00956	3.2162e-09	0.360587	1.49832e-10	3	21	6	29	11	27	49	53	59	4	5	2	3	6	6	5	10	6	12	14	10	4	3	7	6	6	71	26	27	3	3	1	0	1	2	2	1	3	2	12	11	12	1.59
ENSG00000169908	2.43837	2.78184	4.05397	3.24668e-09	5.16332	1.51508e-10	16	45	9	28	17	26	84	92	84	944	68	126	739	78	119	773	111	86	302	294	278	216	199	239	252	274	375	311	427	167	1828	410	1502	272	2459	330	429	440	154	645	853	828	8.479
ENSG00000255398	3.55603	2.91194	4.19831	3.27882e-09	1.63575	1.53267e-10	1	3	0	3	2	3	7	2	2	88	24	30	47	24	25	45	41	25	30	24	28	6	9	13	19	16	57	26	36	5	116	17	76	29	102	13	39	46	16	52	78	66	0.53
ENSG00000175040	1.00308	2.67861	1.98314	3.39623e-09	4.98945	1.59022e-10	15	166	7	137	22	113	111	99	121	218	89	175	182	63	217	196	122	127	194	171	159	183	152	600	624	658	1313	401	516	183	394	169	231	91	372	128	466	442	205	330	451	432	7.949
ENSG00000105851	0.622134	0.469495	0.790055	3.53342e-09	6.91951	1.65725e-10	184	438	150	398	278	332	1088	1231	1354	1262	459	603	937	461	618	1224	710	463	1582	1346	1288	294	292	559	574	638	1993	1252	1507	306	1653	349	1303	416	1532	339	599	743	270	1368	2313	1947	97.507
ENSG00000172159	-0.843694	-2.21637	-2.18077	3.5797e-09	3.03005	1.68178e-10	35	95	35	76	54	78	356	400	468	109	33	56	58	41	52	102	53	31	217	168	199	6	11	10	10	12	92	115	100	15	41	9	43	11	24	13	14	26	5	58	131	87	18.548
ENSG00000267121	1.03721	1.71619	1.43767	3.69199e-09	4.38351	1.73744e-10	19	70	27	55	39	40	132	124	78	147	67	91	97	73	103	150	136	68	248	238	260	98	113	120	132	116	824	314	350	81	171	82	133	105	197	81	85	169	70	280	490	408	10.069
ENSG00000107968	0.6016	1.08834	1.14813	3.72708e-09	4.39801	1.75689e-10	24	83	35	75	45	67	132	126	139	195	50	120	177	47	106	188	90	73	187	183	154	84	86	169	176	160	295	243	232	64	295	77	254	84	332	70	117	170	58	198	351	275	12.718
ENSG00000031081	0.586008	0.735049	0.72695	3.84743e-09	8.10538	1.81666e-10	439	1017	412	1039	618	896	2033	2242	2397	2923	962	1578	2318	892	1512	3015	1444	1062	2874	2412	2481	903	904	1632	1830	1745	4543	2834	3114	866	3727	898	2609	824	3386	811	1393	1715	598	2624	4153	3502	232.639
ENSG00000142512	0.929669	2.75928	1.81101	3.88071e-09	4.02615	1.83543e-10	10	35	6	28	19	20	73	98	98	134	40	78	132	46	75	135	53	35	80	89	92	186	191	282	295	250	422	225	210	237	275	88	165	72	265	82	126	124	44	134	228	166	5.299
ENSG00000138780	-0.719352	-0.539493	-0.707826	3.89873e-09	3.52014	1.84703e-10	31	92	26	86	59	92	191	208	218	83	36	64	56	33	68	70	52	27	142	107	102	29	27	63	64	59	131	128	146	32	111	18	76	23	82	18	45	61	27	113	166	128	16.428
ENSG00000102054	-0.41634	-0.504115	-0.559807	3.91624e-09	5.94754	1.85841e-10	146	473	150	487	248	444	898	1012	1005	517	179	362	406	173	343	488	260	266	771	658	652	152	151	278	316	323	669	640	720	148	614	117	389	152	505	93	234	316	125	562	886	802	77.37
ENSG00000143106	0.517953	0.397178	0.690603	3.92043e-09	6.35153	1.86349e-10	139	401	91	326	163	355	590	775	816	596	303	553	479	259	548	614	414	394	1023	959	1016	227	226	450	441	510	845	760	905	208	876	236	612	278	865	236	488	606	205	987	1551	1290	73.66
ENSG00000184979	2.93801	0.853172	2.99703	3.94505e-09	3.51017	1.8783e-10	6	26	3	15	8	15	39	41	46	202	30	254	116	18	231	179	48	104	512	490	448	16	13	38	32	47	72	51	62	17	235	37	180	45	227	24	144	155	41	372	582	492	3.18
ENSG00000144283	-0.594418	-1.08041	-1.11895	3.95955e-09	4.04902	1.88832e-10	36	170	44	140	75	130	378	400	420	221	55	97	158	54	76	203	76	76	227	158	169	31	38	58	60	52	198	146	197	38	175	29	129	27	131	29	39	69	20	124	183	165	19.077
ENSG00000138448	0.739529	1.22864	1.27073	4.0065e-09	8.24908	1.91387e-10	423	1057	325	978	583	923	1645	1789	1850	1728	1201	1873	1368	1147	1673	1769	1697	1240	3381	2793	2835	1477	1389	2165	2210	2089	3068	3189	3894	1522	2981	1616	2198	1327	2698	1338	2357	2772	963	3440	5273	4575	224.16
ENSG00000116584	0.367063	0.605057	0.627157	4.07825e-09	8.45602	1.95136e-10	627	1620	468	1488	862	1381	2742	2972	3078	2636	1199	2104	2064	1080	2023	2736	1758	1639	3646	3189	3242	1173	1069	2081	2234	2192	6666	3439	3585	1164	3635	1185	2741	1171	3503	1069	2010	2833	1042	3363	5233	4441	332.266
ENSG00000155287	0.794071	0.424468	1.04351	4.11353e-09	4.39239	1.97149e-10	28	85	22	84	37	72	159	159	183	212	55	170	169	46	132	242	88	100	306	253	270	73	56	94	110	83	226	192	171	65	354	67	238	51	318	61	125	152	55	250	447	344	14.838
ENSG00000134222	-1.54503	-0.826416	-1.83958	4.12451e-09	0.672081	1.98325e-10	7	29	8	13	13	18	54	36	38	13	6	4	4	4	5	11	6	6	11	16	13	5	5	4	9	10	43	19	25	5	9	2	10	0	10	2	7	6	1	11	13	13	3.71
ENSG00000197256	-1.61792	-1.34973	-2.19075	4.12451e-09	1.24106	1.98083e-10	12	50	8	41	18	41	79	81	68	18	7	10	9	10	7	13	7	11	46	28	18	4	7	10	12	7	65	33	27	4	11	1	14	6	14	0	4	3	4	21	34	25	6.359
ENSG00000171105	-0.559456	-0.531907	-0.687797	4.12847e-09	4.62203	1.98841e-10	55	182	67	157	110	183	436	431	459	179	86	130	137	67	121	184	137	97	284	226	238	67	71	109	129	104	439	208	241	65	216	61	153	51	201	66	94	129	49	191	292	230	29.146
ENSG00000086065	0.795663	0.686721	1.10193	4.31142e-09	6.60384	2.07992e-10	128	365	123	331	192	303	672	723	699	863	268	718	617	262	672	836	432	453	1468	1122	1209	290	311	644	665	620	618	874	1034	295	1399	382	945	301	1329	253	660	760	257	1148	1894	1633	67.831
ENSG00000054523	0.48927	0.205785	0.615646	4.33298e-09	8.36954	2.09374e-10	557	1418	519	1248	908	1196	2895	3154	3411	3352	1164	1905	2578	1158	1923	3438	1846	1368	3937	3512	3651	897	927	1519	1480	1538	3212	2888	3467	917	4417	1033	3292	1121	4072	994	1686	2103	759	3442	5427	4734	295.171
ENSG00000196781	0.723525	1.23854	1.19535	4.62699e-09	3.58513	2.23945e-10	18	45	14	30	23	19	73	85	94	59	58	60	71	41	51	76	88	47	120	124	103	52	40	75	69	70	274	164	147	53	136	43	102	57	136	48	74	106	44	112	208	166	9.539
ENSG00000137819	-0.618915	-1.03202	-1.01709	4.6885e-09	5.10977	2.27292e-10	99	264	96	282	139	255	747	865	969	235	130	198	192	120	189	243	176	175	562	420	459	90	82	93	109	98	472	385	385	70	283	72	191	74	263	69	101	183	45	269	483	353	52.463
ENSG00000136689	1.50025	1.46141	2.04383	4.84041e-09	9.71226	2.35038e-10	430	3336	337	3372	580	3016	3382	3871	4506	11140	2164	7411	9494	1601	6688	10179	2927	4231	10725	9141	8904	2100	2040	7660	8397	8036	11107	6513	7199	1956	17968	2805	12430	2497	16857	2474	8636	8880	3359	11904	18393	15189	227.87
ENSG00000059378	0.776167	0.512124	0.8483	4.99979e-09	7.07706	2.43171e-10	172	548	154	478	258	434	1135	1144	1379	1040	405	1063	893	362	979	1208	614	720	2312	2036	2112	295	284	730	819	742	2107	1361	1512	283	1521	370	1039	360	1334	312	837	1047	394	1774	2972	2605	91.148
ENSG00000120457	-1.03059	-1.33512	-1.24511	5.00528e-09	4.91115	2.43833e-10	134	256	125	246	255	225	740	818	811	273	110	137	216	94	103	256	190	89	324	309	294	70	65	72	88	84	572	256	293	68	287	45	212	54	310	50	70	123	43	275	376	357	71.011
ENSG00000170425	-2.18416	-1.71926	-2.66946	5.10089e-09	2.66416	2.48893e-10	30	130	23	136	55	101	258	305	357	15	16	50	6	14	41	11	29	54	118	69	74	17	12	32	41	39	113	73	75	7	18	10	13	10	10	8	15	36	16	43	81	63	15.898
ENSG00000151012	1.48448	1.90678	2.10714	5.1645e-09	9.09291	2.52403e-10	659	1346	476	1032	700	964	1678	1851	2234	4818	2654	3406	3660	2361	3140	4940	3442	2504	4659	3969	4127	3186	3149	5043	5215	5036	2984	4960	5845	3289	8842	4075	5756	3411	8049	3305	4596	5276	1872	4873	7601	6673	349.223
ENSG00000075218	-2.52236	-1.63563	-3.32876	5.2264e-09	1.06155	2.55841e-10	16	68	14	56	36	63	103	117	80	11	8	2	8	4	5	16	10	5	22	32	19	9	1	10	6	8	97	38	65	3	9	1	4	4	4	2	1	0	5	15	31	26	8.479
ENSG00000222009	1.10395	1.46652	1.37872	5.31081e-09	3.84804	2.60391e-10	20	59	11	27	17	28	88	97	91	120	48	80	90	47	51	93	66	77	221	217	211	62	79	70	85	87	475	153	204	59	170	52	116	47	160	48	65	103	36	200	321	276	10.599
ENSG00000137804	-1.53938	-1.38062	-1.91311	5.31986e-09	3.49227	2.61254e-10	70	166	70	165	115	172	296	316	254	117	29	21	116	24	29	113	56	37	129	105	98	40	23	34	34	32	183	155	186	37	98	16	71	15	106	11	18	30	7	74	139	103	37.095
ENSG00000143322	0.620892	0.669252	0.932343	5.34822e-09	8.13181	2.63068e-10	424	1068	400	1005	613	920	2106	1929	2309	2730	950	1581	2121	902	1516	2637	1407	1137	3162	2752	2629	954	962	1744	1740	1792	2821	2288	2871	913	4224	1114	3040	989	4010	925	1611	1763	677	2982	4273	3652	224.69
ENSG00000010278	-0.447375	-1.08289	-1.05189	5.36555e-09	7.89524	2.64344e-10	590	2123	637	1971	1078	1916	4944	5596	5721	2129	941	1499	1435	805	1440	1902	1376	1110	4077	3463	3685	475	358	773	734	759	3624	2472	2836	413	1280	427	896	456	1150	434	855	1220	432	2374	3819	3278	312.658
ENSG00000159388	0.84228	0.861831	1.25724	5.39928e-09	6.88087	2.66431e-10	124	359	124	321	221	278	952	951	1077	1598	360	560	1242	320	530	1650	496	381	1420	1205	1194	333	334	638	614	652	1741	1403	1445	338	2382	408	1551	428	2004	338	601	887	308	1386	2262	1864	65.711
ENSG00000184661	-1.64848	-1.68847	-2.26366	5.4047e-09	1.96084	2.67125e-10	24	70	21	67	43	70	119	146	116	36	9	9	39	18	9	32	19	8	56	45	42	10	12	9	9	8	70	45	67	10	28	6	30	7	33	5	3	4	1	30	39	39	12.718
ENSG00000074706	-2.49838	-2.56341	-3.02503	5.50003e-09	-0.641436	2.7227e-10	4	16	11	19	5	10	35	32	38	2	3	1	1	1	4	2	1	5	4	8	10	1	2	3	0	2	9	3	11	0	3	0	0	3	2	3	1	0	0	6	8	6	2.12
ENSG00000172575	0.885413	1.80728	1.64546	5.60234e-09	3.7462	2.77776e-10	12	27	5	33	16	41	78	87	85	141	52	41	108	41	44	120	72	29	124	129	81	89	75	120	154	138	209	170	203	68	242	63	198	41	249	60	87	68	34	175	234	210	6.359
ENSG00000204136	-1.28449	-1.70203	-1.95516	5.60262e-09	1.68375	2.78232e-10	19	27	14	38	34	27	112	149	146	40	5	14	18	7	11	31	16	8	63	56	53	3	5	16	11	14	49	31	30	5	26	3	17	2	26	5	8	10	1	31	36	34	10.069
ENSG00000120129	1.06906	0.938455	1.90318	5.83844e-09	6.17655	2.90403e-10	72	226	68	192	112	176	340	392	451	310	260	679	220	298	650	304	384	463	922	849	855	226	199	379	382	353	902	519	557	212	796	487	576	448	845	341	777	1122	442	1040	1746	1454	38.155
ENSG00000170323	-0.43108	-2.42248	-1.39593	5.88836e-09	7.27484	2.93814e-10	411	1900	309	1841	625	1876	5274	5589	7806	1299	461	2047	963	734	1750	1186	836	1810	4209	3306	3716	92	75	261	264	308	1024	1792	1176	83	1016	253	629	307	824	180	531	1271	513	1198	2532	1819	217.801
ENSG00000197142	0.742087	0.536215	1.10443	5.88836e-09	6.82539	2.93552e-10	120	461	105	420	213	391	895	922	1046	1410	343	654	1193	317	620	1411	466	470	1380	1128	1136	256	249	588	618	648	1293	1180	1292	254	2136	348	1569	355	2024	294	625	975	323	1281	2185	1785	63.592
ENSG00000055332	1.77391	0.589135	1.82134	5.91239e-09	7.54399	2.9548e-10	224	440	186	383	318	349	917	984	1106	4684	575	1637	3134	475	1556	4243	962	951	3334	2857	2782	456	433	837	864	902	707	1062	1095	402	5243	592	4094	580	5020	554	1275	1273	445	2333	3894	3421	118.704
ENSG00000112984	-2.78376	-1.76626	-3.48087	6.02797e-09	1.34087	3.01731e-10	23	73	30	96	33	85	145	166	116	29	4	3	19	3	1	24	14	11	28	21	22	10	6	8	4	7	115	67	84	9	7	1	14	0	12	2	2	2	1	25	20	36	12.188
ENSG00000213186	-1.2652	-1.128	-1.41427	6.08259e-09	1.55872	3.04945e-10	11	42	9	40	17	44	66	67	73	23	12	16	16	4	8	23	11	5	34	31	34	9	6	10	19	12	35	37	36	5	23	5	15	2	34	8	7	12	2	21	33	40	5.829
ENSG00000184588	2.27399	3.18541	3.91061	6.12316e-09	3.66821	3.07591e-10	6	12	8	11	13	11	27	19	22	177	26	49	145	27	49	199	51	24	87	95	66	84	83	172	150	142	130	137	159	83	501	123	474	102	576	111	167	146	53	162	267	247	3.18
ENSG00000137700	-0.880922	-0.0118873	-0.810728	6.12316e-09	4.04981	3.07944e-10	35	153	41	132	63	119	268	320	297	77	46	68	63	34	72	76	69	63	169	175	155	47	60	106	114	137	456	231	231	63	89	34	69	35	83	35	82	72	34	162	246	219	18.548
ENSG00000075240	-0.768533	-0.453318	-1.12357	6.13197e-09	5.10854	3.0887e-10	84	377	80	345	186	307	595	661	601	185	114	219	147	70	205	216	158	177	418	383	382	105	84	221	211	193	837	352	424	89	190	53	129	72	177	50	153	173	69	255	446	360	44.514
ENSG00000041357	0.606422	0.25485	0.834069	6.25697e-09	6.67495	3.1566e-10	178	461	141	412	250	428	681	835	850	1094	276	690	847	325	660	1067	472	480	1290	1125	1096	248	238	531	562	526	758	901	995	247	1536	316	1128	351	1442	269	540	788	267	1115	1957	1572	94.327
ENSG00000267034	1.99602	2.5366	3.63839	6.28943e-09	0.284773	3.17793e-10	0	2	0	0	1	2	2	2	3	9	1	6	13	2	6	11	3	3	15	9	7	2	5	16	12	12	12	8	14	14	25	20	21	9	43	8	20	14	10	22	34	44	0
ENSG00000111665	-1.94493	-1.62808	-2.23724	6.31361e-09	0.0513347	3.19513e-10	7	22	6	17	11	15	38	38	30	4	4	2	6	1	2	8	8	3	10	8	10	0	3	1	4	2	35	16	16	2	7	2	3	1	5	1	1	4	2	8	12	6	3.71
ENSG00000139668	-0.938191	-0.0515652	-0.541118	6.37139e-09	3.63886	3.22939e-10	42	97	31	73	59	81	211	202	178	79	33	48	64	22	45	65	48	25	102	93	79	66	52	80	100	105	176	133	134	54	101	40	94	40	107	33	47	57	22	107	151	127	22.257
ENSG00000186815	-0.841342	-0.725696	-1.30322	6.68399e-09	6.45692	3.3931e-10	277	798	312	740	551	645	1831	2020	2100	492	276	504	351	286	487	500	474	375	1343	1071	1126	206	190	402	432	395	2269	1172	1314	177	602	126	335	138	447	108	265	365	139	811	1297	1040	146.79
ENSG00000022267	-0.768155	-1.87083	-1.69079	6.79474e-09	4.61897	3.45468e-10	64	330	79	324	118	275	794	862	999	179	65	237	140	85	206	209	121	167	650	487	490	26	28	60	60	65	256	287	241	27	144	15	96	39	109	26	93	142	35	224	426	305	33.915
ENSG00000142875	-0.752962	-1.31593	-1.48785	6.8535e-09	6.71242	3.48996e-10	421	866	377	912	630	837	2696	2975	3288	755	434	514	671	494	517	761	796	404	1848	1496	1541	206	181	324	327	311	973	1556	1591	188	681	165	454	198	542	177	217	285	119	943	1775	1379	223.1
ENSG00000081923	-2.51862	-2.61571	-3.32303	6.93246e-09	-1.04789	3.53563e-10	12	8	6	2	10	8	40	29	31	1	1	1	2	2	1	1	2	2	5	6	4	1	1	2	0	2	4	4	3	1	1	1	1	0	1	1	0	0	0	4	2	3	6.359
ENSG00000165806	0.677483	0.220515	0.984234	6.98762e-09	4.73787	3.56927e-10	39	107	25	94	46	108	217	254	286	322	73	187	233	54	183	284	109	117	391	353	311	45	54	133	136	138	242	233	268	58	429	89	344	71	407	82	180	208	76	305	568	460	20.667
ENSG00000264522	0.925178	0.973132	1.36079	7.02505e-09	4.41637	3.59393e-10	20	69	28	46	29	57	168	168	162	289	78	115	179	54	72	250	100	61	294	242	266	51	53	109	109	110	412	243	321	71	385	77	294	78	322	61	129	143	54	309	425	377	10.599
ENSG00000138316	2.32492	4.31727	3.62509	7.17181e-09	-0.369576	3.67466e-10	0	0	0	0	0	0	1	2	0	10	3	1	3	2	4	9	1	4	5	6	3	7	1	13	17	27	49	21	17	6	15	6	4	3	23	4	18	10	2	11	13	25	0
ENSG00000146410	-1.016	-1.08746	-1.48678	7.29386e-09	1.70307	3.74295e-10	10	41	13	31	26	36	81	85	77	28	7	15	18	6	18	29	15	10	41	46	45	4	4	20	12	19	40	35	55	7	17	3	16	5	16	3	7	10	6	30	57	44	5.299
ENSG00000164104	-1.34453	-0.864523	-1.46247	7.45814e-09	3.13368	3.83313e-10	58	88	43	121	80	113	158	182	146	72	10	28	58	26	31	65	38	19	82	92	59	33	37	44	47	48	112	85	110	34	73	15	69	14	94	10	22	26	10	56	81	73	30.736
ENSG00000105401	0.522716	0.59035	0.687803	7.50393e-09	7.73345	3.86258e-10	373	843	322	805	515	800	1561	1651	1923	1717	745	1354	1339	794	1302	1670	1147	1014	2353	2087	2120	642	632	1091	1201	1264	4379	1969	2131	681	2240	650	1530	733	2089	666	1275	1813	568	2111	3362	2792	197.664
ENSG00000267041	-1.26815	-1.30507	-1.81819	7.654e-09	1.3337	3.94586e-10	14	36	12	38	21	31	46	67	49	18	15	12	18	10	12	20	18	7	26	17	11	3	12	8	15	11	21	26	24	8	18	3	12	3	19	2	11	7	4	10	25	12	7.419
ENSG00000118596	-2.50759	-2.12603	-2.51846	7.76453e-09	0.117651	4.00896e-10	8	33	6	24	17	15	36	27	51	5	3	4	3	2	5	2	2	3	10	3	7	6	3	6	13	6	2	6	9	6	6	1	6	3	5	1	2	5	1	7	5	6	4.239
ENSG00000198853	0.294384	0.597904	0.655698	7.95421e-09	6.36614	4.11316e-10	117	376	117	373	209	318	680	788	709	564	273	492	396	264	444	535	399	358	918	744	834	270	244	458	494	521	1834	772	938	261	895	273	655	290	855	269	503	681	234	826	1300	1091	62.002
ENSG00000173083	-1.9815	-1.18042	-1.58016	8.02987e-09	2.19247	4.15974e-10	23	59	7	68	30	63	127	140	148	8	13	19	7	7	24	12	8	13	55	34	54	22	14	21	29	17	48	64	47	20	32	18	14	14	38	12	25	16	11	33	44	43	12.188
ENSG00000124610	-2.19586	-2.41922	-3.21696	8.02987e-09	-1.29461	4.16495e-10	3	14	5	13	4	9	24	10	15	1	1	1	6	4	0	2	2	2	4	2	3	0	3	2	0	2	5	1	4	0	1	0	0	0	2	0	1	1	0	2	1	1	1.59
ENSG00000153012	-3.39777	-2.16914	-4.23338	8.05327e-09	1.67256	4.18344e-10	44	103	34	111	89	105	149	172	194	4	16	21	0	14	17	3	15	20	33	22	26	28	14	12	12	18	42	54	39	20	3	7	2	11	0	10	7	26	3	16	18	13	23.317
ENSG00000123219	-1.48591	-1.16139	-2.14645	8.17008e-09	1.54766	4.25056e-10	20	49	14	56	38	44	70	84	48	29	12	11	21	5	10	28	22	5	25	19	27	11	8	15	11	13	31	45	54	7	12	4	20	2	12	5	3	6	2	23	22	29	10.599
ENSG00000186871	-2.12532	-2.01533	-2.99843	8.22861e-09	-0.249137	4.28749e-10	8	22	4	16	8	26	36	41	29	3	3	3	5	3	2	6	4	6	9	7	5	4	1	1	3	0	10	20	22	2	3	1	1	0	2	0	2	1	1	8	12	3	4.239
ENSG00000035499	-2.34315	-1.45408	-2.59802	8.68626e-09	0.304284	4.5328e-10	5	23	8	45	18	22	56	58	44	12	1	2	5	0	3	6	3	4	18	15	14	1	2	4	4	3	38	27	39	6	8	2	2	0	7	1	2	4	1	11	14	13	2.65
ENSG00000178999	-2.19702	-1.16792	-2.79057	9.07562e-09	0.745997	4.74313e-10	10	36	15	51	21	29	63	66	49	8	5	2	5	4	3	12	10	7	28	13	11	2	6	6	3	10	74	41	42	6	9	0	8	0	5	4	3	5	1	16	17	7	5.299
ENSG00000138346	-1.08688	-1.02965	-1.19933	9.09971e-09	2.27326	4.7629e-10	16	52	16	49	27	56	94	128	93	27	13	22	18	9	18	35	27	25	61	46	46	8	14	18	29	22	37	59	63	13	29	8	21	14	32	8	14	21	8	61	56	58	8.479
ENSG00000102921	1.0654	1.31598	1.48761	9.20453e-09	6.41381	4.82501e-10	91	240	83	230	154	224	469	467	500	947	225	611	768	197	538	906	351	330	960	850	821	286	275	907	918	880	779	722	746	328	1425	357	988	272	1261	296	728	712	248	838	1361	1148	48.224
ENSG00000119862	-0.310524	-0.884397	-0.835029	9.38062e-09	5.03562	4.92471e-10	78	246	80	218	148	218	618	713	799	283	136	209	242	136	222	275	202	165	497	406	414	49	56	138	150	138	276	403	398	49	298	54	177	55	247	41	114	189	50	270	490	415	41.334
ENSG00000137767	0.365301	0.766528	0.774652	9.56347e-09	7.05602	5.02825e-10	152	615	170	508	318	468	1072	1205	1267	649	432	900	536	380	800	746	658	595	1659	1383	1496	497	446	809	872	935	2134	1532	1651	434	1322	464	916	416	1226	422	801	1015	419	1665	2564	2206	80.549
ENSG00000116514	1.16856	1.41999	2.06838	9.57773e-09	5.00946	5.0433e-10	26	73	31	80	48	84	138	142	171	370	74	183	270	66	170	305	110	108	328	312	300	149	143	261	271	246	305	215	221	176	751	200	554	120	816	158	363	259	89	391	654	453	13.778
ENSG00000171714	-0.249157	-0.975793	-0.779525	1.00631e-08	6.0708	5.30679e-10	193	427	210	444	344	416	1124	1271	1379	601	341	390	499	330	411	595	524	288	868	764	825	142	188	217	225	200	421	634	729	145	649	150	436	177	503	119	209	269	106	516	864	720	102.276
ENSG00000197272	2.68162	0.71659	3.828	1.02973e-08	-0.833712	5.43841e-10	0	1	0	0	0	0	0	1	2	6	0	9	5	3	9	3	3	4	14	12	8	0	0	2	2	1	1	2	1	1	12	7	10	1	7	6	17	14	3	20	42	42	0
ENSG00000173918	2.94524	5.14006	5.10514	1.05282e-08	-0.0175255	5.56869e-10	0	0	0	0	0	0	0	0	0	11	2	1	18	0	2	17	5	0	5	11	5	22	22	11	15	17	53	18	26	16	44	16	32	8	49	14	20	8	3	21	36	26	0
ENSG00000059573	-0.660775	-0.466376	-0.896813	1.05992e-08	3.82039	5.61458e-10	37	120	26	120	64	80	280	325	299	125	52	81	85	39	67	112	60	47	162	158	126	36	29	74	81	87	288	154	196	27	135	23	82	25	128	23	47	55	23	107	172	162	19.607
ENSG00000062598	0.278685	0.292299	0.527158	1.06351e-08	6.56418	5.64198e-10	145	464	137	421	248	372	907	946	1052	819	301	543	636	286	496	837	420	385	1155	932	965	243	265	488	529	497	1298	922	989	295	1251	297	950	288	1245	250	474	598	233	979	1530	1297	76.84
ENSG00000256262	2.48274	2.22656	2.89856	1.10882e-08	1.85537	5.89112e-10	4	3	2	2	3	5	5	28	11	68	8	32	25	8	16	49	18	12	95	71	84	10	13	15	19	24	72	51	60	7	52	14	46	17	57	11	16	32	16	92	146	147	2.12
ENSG00000111144	-0.555928	-0.478423	-0.850692	1.10974e-08	7.96843	5.90475e-10	725	1821	724	1874	1216	1616	4045	4774	4659	2052	776	1295	1834	795	1320	2305	1363	886	2750	2237	2265	644	681	1173	1225	1319	3423	3329	3799	577	2621	371	1965	376	2261	426	849	1096	447	1742	2926	2530	384.199
ENSG00000115163	-2.70075	-1.98621	-3.23115	1.11374e-08	0.0848054	5.93482e-10	9	27	8	37	17	44	49	56	45	3	2	3	3	2	5	1	7	1	20	9	14	4	0	0	9	10	26	25	26	1	3	2	2	0	2	1	4	2	1	7	8	10	4.769
ENSG00000138821	-0.0450115	1.83589	1.2323	1.1305e-08	7.76207	6.03304e-10	318	835	272	819	522	742	1176	1213	1244	1528	444	516	1391	342	522	1642	645	387	1350	1116	1081	2396	2205	2365	2680	2357	3200	2676	2951	2520	4176	1496	3020	659	4520	1056	1632	975	479	2087	2919	2817	168.518
ENSG00000187266	-1.28461	-0.553679	-1.23562	1.14804e-08	1.55996	6.13567e-10	10	22	7	33	17	21	72	64	84	12	9	13	10	7	10	20	15	6	30	30	19	7	9	16	18	11	84	45	40	5	15	7	13	6	18	5	8	13	10	24	36	34	5.299
ENSG00000206337	0.426568	0.982167	0.96328	1.15521e-08	5.12976	6.18311e-10	42	107	37	104	68	95	289	390	408	286	77	147	214	70	160	293	123	117	493	376	436	96	112	225	282	249	720	515	546	120	592	92	429	101	495	84	172	213	104	487	702	596	22.257
ENSG00000165490	-1.33294	-1.31301	-1.83959	1.1579e-08	1.73242	6.20661e-10	13	56	21	44	20	56	82	102	91	29	13	16	28	5	11	28	22	6	46	34	35	4	2	13	13	23	38	54	61	8	25	4	11	3	18	5	17	9	1	32	38	38	6.889
ENSG00000188786	0.569355	1.27658	1.02231	1.25987e-08	6.664	6.79292e-10	123	387	113	346	175	305	702	697	806	965	297	497	789	268	490	917	420	348	916	807	765	537	476	894	960	931	1263	1105	1163	527	1571	391	1101	265	1625	380	596	699	243	921	1330	1120	65.181
ENSG00000050730	3.44975	4.65359	5.59505	1.25987e-08	1.64305	6.78905e-10	2	1	0	0	0	1	2	2	3	33	5	10	33	8	9	37	12	8	29	24	22	24	31	59	63	43	37	33	51	47	126	76	103	33	154	29	93	67	25	69	126	92	1.06
ENSG00000180596	-0.999312	-0.895948	-0.990973	1.25987e-08	4.83623	6.78959e-10	120	325	94	280	212	297	400	454	452	188	111	131	153	90	112	162	166	101	262	214	219	96	80	135	146	130	221	243	322	82	248	72	181	72	218	64	119	144	39	210	307	283	63.592
ENSG00000146457	0.840622	0.978716	1.39061	1.25987e-08	6.41071	6.77411e-10	109	282	89	273	145	256	470	562	561	936	264	511	730	227	466	891	333	363	864	688	729	266	324	626	681	630	560	795	831	321	1383	355	1077	308	1329	278	703	762	289	877	1407	1239	57.762
ENSG00000198176	-0.757703	-0.5715	-0.884301	1.27303e-08	5.33651	6.87389e-10	102	343	117	338	193	331	741	813	752	215	158	239	184	130	217	213	194	150	493	423	396	77	88	211	191	222	792	482	555	89	304	73	185	77	254	75	168	221	78	355	564	524	54.053
ENSG00000130477	3.7187	4.35855	4.17819	1.28766e-08	2.38199	6.96309e-10	7	6	1	2	3	1	2	4	7	133	36	34	85	33	31	93	49	22	56	32	32	42	41	41	68	58	178	73	90	47	178	34	119	20	120	35	32	38	15	61	97	94	3.71
ENSG00000111802	0.39407	0.021421	0.544133	1.35022e-08	8.34357	7.31202e-10	562	1426	521	1355	905	1209	3038	3456	3853	2954	1042	2105	2341	1164	2020	2863	1634	1691	4036	3391	3669	754	736	1475	1598	1567	2337	3234	3276	766	3988	1056	2863	1222	3839	911	1701	2591	890	3092	5362	4520	297.82
ENSG00000104689	0.566987	0.466964	0.640084	1.3841e-08	5.5216	7.5064e-10	73	208	79	197	100	177	347	391	383	354	180	293	281	153	282	369	251	214	614	547	557	134	108	228	245	225	810	441	504	133	453	147	331	168	400	144	212	307	109	521	835	770	38.685
ENSG00000108960	-1.06101	-0.85258	-1.2163	1.39429e-08	5.50059	7.57263e-10	159	471	162	462	299	428	817	902	894	206	155	245	177	133	276	201	221	228	518	389	402	119	135	288	288	260	342	492	545	98	253	96	149	99	230	78	208	295	92	355	552	500	84.259
ENSG00000175130	1.59235	2.04368	2.0765	1.41597e-08	2.39667	7.70157e-10	4	19	10	13	9	8	14	15	16	57	14	27	52	8	27	65	28	17	58	51	50	16	33	62	40	45	130	51	46	25	104	23	65	26	99	18	25	37	18	54	87	78	2.12
ENSG00000146858	-1.16038	-1.27751	-1.92019	1.42794e-08	0.891491	7.7779e-10	7	28	9	19	13	21	43	54	43	12	11	7	10	8	11	12	19	7	24	16	11	4	6	6	11	4	24	19	18	5	11	9	7	6	5	2	4	5	0	8	21	14	3.71
ENSG00000254087	0.482104	0.738924	0.992658	1.43224e-08	7.22971	7.81264e-10	241	588	196	541	330	532	1032	1084	1246	1383	428	898	1097	359	846	1416	584	615	1551	1234	1183	495	513	1051	1066	980	1391	1507	1535	557	2239	591	1674	545	2154	465	1030	1189	439	1458	2410	1985	127.713
ENSG00000275713	-1.98205	-1.14443	-2.43097	1.44061e-08	2.07134	7.86962e-10	31	103	40	101	60	91	115	103	77	20	10	10	17	13	19	29	31	7	40	30	33	14	22	19	14	23	95	68	71	20	32	0	18	6	29	6	4	9	3	29	33	44	16.428
ENSG00000088325	-1.77682	-1.43143	-2.33208	1.45306e-08	3.40835	7.94913e-10	73	185	84	240	99	211	328	354	231	142	41	21	98	26	19	131	48	26	124	88	83	26	33	31	38	35	280	145	186	34	94	8	67	3	70	12	15	25	9	79	100	106	38.685
ENSG00000135476	-1.25396	-0.695004	-1.2094	1.46473e-08	2.47101	8.02448e-10	22	69	14	90	33	57	99	112	88	30	17	22	18	10	28	32	32	19	45	40	42	24	11	30	35	32	139	48	47	14	32	15	23	17	37	11	17	26	9	39	75	52	11.658
ENSG00000138100	1.07589	0.849327	1.05556	1.47267e-08	5.17232	8.07963e-10	28	129	36	95	62	104	268	322	299	389	128	228	283	150	207	372	206	158	600	566	554	87	97	163	152	170	1095	424	462	78	434	92	341	108	398	86	143	300	106	491	770	613	14.838
ENSG00000177602	-1.96448	-1.17863	-2.121	1.49785e-08	0.368327	8.22957e-10	4	19	9	21	10	27	47	45	35	8	3	6	4	6	2	7	6	2	17	5	10	4	2	2	6	8	35	20	27	2	4	4	6	2	5	0	1	5	2	9	22	14	2.12
ENSG00000164032	-1.41228	-0.798057	-1.70219	1.50599e-08	5.64663	8.28615e-10	145	645	166	670	298	580	1269	1424	1352	197	188	227	141	122	267	157	234	190	640	547	552	138	130	267	258	304	1033	742	905	147	181	101	110	93	139	89	171	197	104	454	742	641	76.84
ENSG00000132109	1.00274	0.17968	1.05335	1.52397e-08	5.25604	8.39708e-10	48	156	52	134	74	114	288	314	339	581	113	299	426	88	277	582	146	201	701	554	554	71	74	123	168	142	569	266	301	70	724	103	529	120	657	98	210	260	92	440	778	655	25.437
ENSG00000143067	0.425631	0.592982	0.493361	1.53423e-08	6.32444	8.46574e-10	125	349	93	353	204	324	642	727	877	823	281	411	658	251	453	659	434	311	905	768	804	255	265	522	528	549	1189	803	973	242	860	218	659	216	770	191	464	542	196	755	1186	1087	66.241
ENSG00000158406	-1.16492	-0.900408	-1.29821	1.57447e-08	4.13861	8.70015e-10	42	233	54	208	85	209	398	454	389	77	53	104	75	55	85	77	77	64	220	201	185	44	22	86	89	89	334	215	258	35	87	31	73	28	87	26	76	111	41	172	250	218	22.257
ENSG00000101363	0.481629	0.495129	0.805685	1.58858e-08	4.22663	8.79064e-10	37	70	23	63	43	68	159	161	182	192	52	103	127	64	104	167	93	64	204	187	192	60	60	80	91	98	307	185	204	50	268	53	192	70	260	62	91	138	46	218	292	271	19.607
ENSG00000142583	-0.641195	-0.808198	-1.40055	1.6044e-08	7.1531	8.91613e-10	637	1362	561	1187	1039	1050	2447	2632	2413	990	660	794	680	561	716	888	1116	525	2195	2139	1946	444	394	524	521	581	2613	1454	1868	398	615	234	536	246	585	260	365	460	175	1282	1833	1766	337.565
ENSG00000162390	-0.885178	-0.616839	-1.31324	1.6044e-08	4.38104	8.91261e-10	47	258	46	228	119	227	391	364	441	123	61	145	81	77	135	108	94	115	215	198	216	54	42	117	137	133	453	243	226	43	131	42	62	43	94	39	89	148	42	136	190	160	24.907
ENSG00000186594	0.528885	0.210431	0.697869	1.6044e-08	4.40399	8.91343e-10	32	82	30	84	49	84	180	198	210	156	88	136	145	86	127	167	100	115	257	227	252	59	60	96	99	78	244	178	199	57	245	87	172	93	250	65	121	138	58	185	368	332	16.958
ENSG00000178607	0.373318	0.47747	0.584703	1.61136e-08	4.95543	8.96754e-10	46	145	42	119	79	107	302	278	327	223	115	160	170	112	169	238	139	135	402	333	357	92	86	160	195	168	539	293	341	104	328	106	267	92	344	94	149	220	78	355	515	408	24.377
ENSG00000070882	-0.398089	-0.820368	-0.707496	1.61548e-08	4.71385	9.00525e-10	64	245	60	242	109	256	386	372	443	232	81	188	169	101	177	212	129	159	283	248	284	52	46	127	132	122	248	223	228	51	222	55	147	66	189	40	127	168	56	191	343	277	33.915
ENSG00000134028	0.331679	0.818146	0.85841	1.61548e-08	8.08926	9.01591e-10	442	905	418	932	739	857	2173	2347	2353	2278	636	1170	1947	610	1264	2256	1018	891	3307	2713	2786	960	965	2001	1987	1940	2313	4077	4105	920	3976	873	2824	804	3450	822	1684	2050	677	2977	4905	4239	234.229
ENSG00000113269	-0.355082	-0.47604	-0.424534	1.6423e-08	7.65144	9.17853e-10	559	1331	481	1338	967	1149	2802	2998	3151	1528	697	1061	1239	627	1003	1483	1060	823	2461	2117	2127	516	493	897	911	903	2307	1963	2114	536	1999	538	1449	462	1928	476	752	999	407	1615	2770	2377	296.231
ENSG00000119711	-0.564925	-0.294759	-0.593365	1.65109e-08	4.74887	9.24067e-10	63	190	60	180	122	147	472	508	464	172	81	128	122	82	139	191	117	98	301	311	250	93	85	159	135	155	321	317	355	74	228	50	167	59	197	55	118	145	49	234	345	336	33.386
ENSG00000135114	4.15914	1.51563	4.37761	1.67062e-08	3.74996	9.36764e-10	8	11	2	5	3	8	25	20	60	248	35	397	159	26	306	265	65	173	957	863	836	17	18	58	51	51	46	51	65	8	359	56	245	64	372	49	269	282	80	638	1080	878	4.239
ENSG00000197183	0.317938	0.831066	0.739707	1.67062e-08	3.76306	9.37632e-10	18	47	15	48	29	41	127	136	139	118	31	64	92	30	64	103	49	53	129	148	131	55	47	99	93	109	257	141	171	45	171	52	136	53	140	34	90	91	42	131	189	203	9.539
ENSG00000101447	-2.41313	-1.4907	-3.36778	1.70111e-08	-0.591994	9.56088e-10	4	17	5	22	11	8	38	37	19	3	2	1	5	2	4	1	5	0	6	8	4	3	2	3	1	1	20	12	21	2	0	1	1	0	1	1	0	2	0	4	3	8	2.12
ENSG00000134986	-1.4264	-2.43437	-1.78409	1.74618e-08	0.303497	9.82795e-10	7	19	7	24	13	21	36	42	30	17	3	6	13	1	9	19	3	5	13	7	13	1	1	3	7	7	8	6	4	0	11	1	15	3	11	2	1	7	1	10	16	7	3.71
ENSG00000121858	3.07322	0.465231	3.31369	1.75335e-08	2.6778	9.88214e-10	3	5	3	7	8	9	21	21	33	145	13	131	109	13	118	154	16	48	313	239	287	7	6	15	17	13	19	26	39	7	174	34	165	21	175	17	92	72	14	240	418	366	1.59
ENSG00000132475	0.40488	0.462842	0.533175	1.76339e-08	7.71796	9.95261e-10	341	891	324	841	598	773	1786	1992	2087	1650	714	1239	1284	662	1173	1708	1069	844	2838	2510	2374	734	688	1151	1210	1296	2548	1910	2272	695	2310	664	1521	649	2149	605	1025	1351	462	2334	3718	3094	180.706
ENSG00000188312	-0.692922	-0.63226	-1.13093	1.78606e-08	2.90766	1.00946e-09	22	82	21	68	46	55	143	139	168	79	22	43	46	26	43	61	33	30	97	78	73	14	13	46	40	43	125	88	112	15	71	16	50	4	57	8	19	31	9	68	88	78	11.658
ENSG00000160007	-0.480789	-0.254237	-0.414486	1.78632e-08	5.99087	1.01102e-09	163	480	132	404	245	367	940	1041	1046	431	215	322	324	164	338	454	293	288	602	569	583	160	164	318	391	368	982	663	776	172	629	155	408	156	548	131	295	435	142	499	790	675	86.378
ENSG00000049239	0.587962	1.13553	1.14376	1.81966e-08	7.66102	1.03132e-09	273	543	230	478	472	436	1782	1871	1784	1742	614	826	1408	497	756	1911	911	491	2589	2327	2104	740	700	1150	1223	1128	6621	2522	3154	729	3608	579	2261	578	3171	601	980	1216	457	2979	4534	3974	144.671
ENSG00000023892	-1.54984	-0.193647	-1.37598	1.82392e-08	2.52905	1.03517e-09	26	63	11	51	31	76	111	128	120	13	14	26	11	16	25	12	24	17	57	47	46	32	23	52	49	55	139	89	69	22	22	24	14	9	19	9	30	24	18	40	75	71	13.778
ENSG00000135503	0.576792	1.06653	1.1275	1.82491e-08	5.71058	1.03812e-09	64	172	46	171	91	180	411	378	462	560	142	260	422	128	227	554	204	146	547	449	459	234	202	352	340	334	888	591	676	218	936	198	738	148	1030	172	295	305	113	561	888	777	33.915
ENSG00000197249	0.773173	2.60776	1.84539	1.82491e-08	5.27847	1.03861e-09	35	75	36	73	44	77	189	194	209	376	115	104	390	71	98	373	168	48	285	206	178	480	472	502	532	471	991	509	554	481	884	276	637	127	829	249	241	194	86	328	518	442	18.548
ENSG00000167680	1.17092	1.38186	1.65821	1.86312e-08	5.48879	1.06183e-09	35	116	34	95	43	105	257	284	365	286	207	354	260	195	350	300	252	267	460	368	422	123	140	268	309	254	1350	487	519	133	539	181	306	214	454	175	442	762	288	503	718	614	18.548
ENSG00000091136	1.30769	2.27415	2.86274	1.8707e-08	3.94221	1.06762e-09	14	46	7	36	14	40	37	31	47	101	35	106	67	26	84	90	48	76	97	93	84	114	99	164	148	164	178	132	112	116	288	199	216	107	325	108	269	276	94	176	270	231	7.419
ENSG00000137507	3.55372	3.54705	4.45204	1.87466e-08	1.16086	1.07136e-09	0	4	0	0	0	2	6	3	3	30	2	22	28	7	15	29	10	13	71	49	53	5	3	20	17	12	106	47	48	2	66	5	46	9	65	6	29	59	19	79	122	106	0
ENSG00000107104	0.218404	0.428077	0.684208	1.89491e-08	5.99633	1.08741e-09	112	307	75	291	136	242	583	640	677	433	169	295	405	158	346	432	247	238	850	724	698	233	213	362	381	320	827	601	663	213	736	206	582	218	811	204	421	467	144	780	1151	1026	59.352
ENSG00000110944	1.6155	1.27289	2.97891	1.89491e-08	0.123917	1.08511e-09	1	2	0	2	1	1	1	6	4	12	4	3	12	3	2	11	7	4	11	7	12	3	2	5	6	3	14	4	10	1	25	17	18	12	38	14	12	13	2	25	30	28	0.53
ENSG00000105173	-0.884499	-0.693853	-1.06331	1.89491e-08	2.56896	1.08666e-09	22	48	17	55	32	58	103	115	112	44	24	27	35	10	24	26	35	21	72	60	50	17	19	26	20	34	73	70	71	19	39	16	21	15	33	12	16	26	13	48	81	63	11.658
ENSG00000173221	0.751062	0.976375	1.37201	1.93804e-08	7.18306	1.1137e-09	204	469	162	353	290	322	943	1018	1211	1003	506	1007	762	558	900	856	743	716	1509	1140	1218	553	528	1034	1059	1079	1067	1340	1408	540	1812	717	1327	702	1807	656	1158	1724	584	1345	2415	1932	108.106
ENSG00000184014	0.489137	1.19982	1.35229	1.94254e-08	5.67286	1.11781e-09	57	151	64	172	102	155	316	370	346	492	148	243	434	107	214	508	189	119	395	318	331	250	267	386	386	394	744	467	550	228	1010	270	662	181	911	243	370	355	128	514	824	743	30.206
ENSG00000103489	-1.11675	-1.35537	-1.51447	1.95881e-08	3.58617	1.12872e-09	42	111	41	116	73	82	377	421	442	84	32	55	77	45	48	104	61	39	163	129	149	24	22	31	24	29	249	143	149	30	117	20	52	41	77	29	22	55	20	69	127	131	22.257
ENSG00000112977	-0.418002	-0.423271	-0.581868	1.97812e-08	6.05674	1.1414e-09	159	488	157	467	256	395	1048	1222	1195	454	245	350	367	231	386	467	335	295	768	698	687	161	132	315	336	324	1261	715	708	170	590	140	403	142	503	157	265	369	126	581	819	733	84.259
ENSG00000013374	1.10392	0.722355	1.41024	2.01499e-08	5.90363	1.16427e-09	88	186	51	185	144	157	325	380	392	926	181	379	709	172	353	861	261	219	779	650	683	188	160	331	325	330	572	465	495	147	1254	206	1016	179	1278	168	342	392	149	754	1163	962	46.634
ENSG00000100226	0.775652	0.573084	0.990223	2.09625e-08	5.07922	1.21287e-09	51	115	49	115	91	108	224	249	293	314	110	234	209	89	242	294	142	144	548	482	426	95	91	136	171	156	712	274	315	105	432	85	309	92	420	80	195	238	83	487	815	695	27.026
ENSG00000228192	1.17582	1.41927	1.64343	2.15325e-08	2.52298	1.24755e-09	7	14	2	16	6	12	41	30	47	67	9	24	41	18	33	52	19	33	90	89	82	18	15	39	31	35	139	89	99	12	85	13	85	15	99	13	32	49	25	93	137	125	3.71
ENSG00000009790	0.0985912	1.14129	0.931698	2.15912e-08	3.41169	1.25265e-09	19	46	19	63	18	31	73	90	77	105	30	47	73	25	48	93	31	33	73	55	49	31	37	84	85	89	304	160	178	35	152	29	136	27	173	28	56	85	27	109	197	176	10.069
ENSG00000130598	-0.209617	-1.13627	-0.875992	2.19514e-08	3.27701	1.27528e-09	30	101	21	96	57	81	139	172	176	112	36	90	81	32	70	130	41	58	163	139	115	15	10	28	28	36	181	70	65	13	92	11	58	13	94	17	35	49	20	63	135	106	15.898
ENSG00000275126	-2.20248	-2.30303	-2.86503	2.20293e-08	1.28586	1.28154e-09	16	90	33	89	53	60	52	69	63	21	16	6	22	11	11	11	10	8	16	21	7	9	11	5	7	10	13	14	29	7	13	3	19	3	12	3	9	2	1	13	10	13	8.479
ENSG00000151491	-0.173501	-0.981416	-0.790939	2.30847e-08	5.11955	1.34476e-09	84	247	78	269	141	245	623	729	777	411	134	196	311	149	202	437	178	156	588	501	523	81	72	87	110	105	328	356	391	65	353	59	260	57	332	43	111	151	41	303	471	420	44.514
ENSG00000171049	1.90611	3.76118	3.50703	2.40385e-08	3.8829	1.40222e-09	12	11	6	23	12	22	18	22	37	144	36	51	171	23	48	166	52	46	79	61	49	185	125	297	321	258	305	199	184	158	473	182	353	100	446	141	180	149	59	137	218	175	6.359
ENSG00000165475	-0.879608	-0.440493	-0.862321	2.4084e-08	4.73646	1.40677e-09	61	228	52	232	115	177	579	628	616	129	54	126	121	56	146	156	110	95	346	315	281	77	77	150	147	149	569	339	345	60	233	43	122	52	188	52	113	131	60	248	396	314	32.326
ENSG00000139178	2.04036	2.77351	3.00415	2.46949e-08	3.07253	1.4444e-09	4	20	2	15	2	14	26	19	22	91	21	59	81	16	69	81	20	28	95	74	73	35	45	136	153	130	138	68	94	44	195	59	150	38	198	30	121	125	56	105	133	134	2.12
ENSG00000136869	-0.522045	-0.870859	-0.599304	2.47885e-08	7.19615	1.45182e-09	375	1177	398	1026	589	992	2558	2873	3282	1147	379	892	863	381	895	1128	589	692	2129	1651	1775	260	242	697	701	683	983	1575	1540	294	1373	323	983	336	1203	277	624	911	318	1308	2362	1913	198.724
ENSG00000138119	0.713083	0.335501	0.777268	2.52937e-08	9.31077	1.48341e-09	945	2510	842	2406	1447	2141	5139	5720	5908	8521	2163	4123	6573	1966	4035	8220	3219	2757	7656	6552	6702	1649	1658	2711	2834	2966	7687	5548	6402	1666	10005	1843	7680	1911	9504	1706	3187	4091	1539	6272	10322	8769	500.783
ENSG00000159433	-0.608731	-0.805019	-1.18706	2.53011e-08	2.46619	1.48584e-09	27	52	18	53	36	38	104	117	88	46	20	32	36	26	32	51	25	27	59	66	60	11	13	14	25	23	93	61	70	12	43	5	22	5	45	13	14	21	9	37	63	64	14.308
ENSG00000170458	-1.22475	1.95168	0.54839	2.57899e-08	5.9932	1.51658e-09	149	441	127	410	234	357	381	378	403	389	90	120	256	52	121	379	142	88	152	140	110	873	711	1211	1295	1150	2738	1068	1117	846	1181	504	693	238	1047	409	761	570	237	254	316	280	78.959
ENSG00000125740	4.22648	0.309158	5.11568	2.59909e-08	0.848884	1.53044e-09	1	2	1	1	0	2	2	0	3	45	30	46	36	33	47	46	26	39	20	14	28	4	0	1	1	1	3	2	3	0	125	37	77	41	105	19	38	95	29	32	77	52	0.53
ENSG00000197536	1.25512	1.16675	1.72129	2.60514e-08	1.55404	1.53606e-09	4	7	6	6	3	6	19	10	18	22	12	23	12	9	21	36	8	15	36	44	31	9	15	12	22	14	43	31	24	8	47	8	37	12	36	8	16	25	6	51	83	50	2.12
ENSG00000203814	-1.35104	-0.958909	-1.5503	2.60785e-08	2.39075	1.54093e-09	32	67	29	71	56	72	84	98	88	39	10	19	39	16	18	36	26	14	46	40	29	25	36	23	20	20	62	53	57	22	42	7	29	10	27	6	14	19	6	32	49	52	16.958
ENSG00000132274	1.58262	0.580558	1.62277	2.60785e-08	6.21402	1.54177e-09	95	141	74	135	150	143	477	531	559	1273	170	718	921	135	707	1171	295	408	1823	1507	1520	174	154	300	351	376	502	525	519	152	1500	197	1180	184	1581	178	498	477	185	1186	2028	1702	50.343
ENSG00000071794	-0.508405	-0.537149	-0.793454	2.61646e-08	4.89738	1.5495e-09	99	253	71	228	146	239	451	487	476	324	92	148	240	92	166	267	138	108	308	258	298	80	68	156	168	169	292	335	380	68	268	58	173	42	229	54	127	148	53	220	358	324	52.463
ENSG00000165071	-2.00095	-1.02694	-1.96958	2.61646e-08	1.15851	1.55098e-09	14	20	11	24	25	21	75	85	74	13	8	5	14	2	4	20	8	1	12	22	17	7	7	11	11	20	31	38	36	5	28	3	22	7	25	6	5	5	2	12	8	12	7.419
ENSG00000100284	0.0664455	0.666072	0.501239	2.67362e-08	6.11355	1.58697e-09	103	306	87	280	183	234	685	822	905	508	195	332	370	137	346	444	288	250	739	686	665	235	207	459	454	461	2171	805	840	231	778	192	596	191	786	189	380	471	205	742	1162	959	54.583
ENSG00000167895	-1.59141	-1.13772	-2.39844	2.69169e-08	2.81164	1.59982e-09	31	101	35	80	57	85	218	273	297	22	36	40	11	16	53	25	47	45	119	93	76	16	16	47	36	41	243	88	92	9	21	8	8	10	15	11	17	27	10	55	83	75	16.428
ENSG00000170542	1.47829	1.56037	2.18012	2.71419e-08	4.77523	1.61533e-09	19	78	18	73	32	53	100	124	125	367	58	228	300	40	209	374	79	138	284	275	243	100	99	235	251	236	236	241	229	104	703	130	512	105	648	104	269	279	102	305	450	422	10.069
ENSG00000109674	-1.40172	-0.913872	-1.86022	2.73057e-08	0.884286	1.62724e-09	11	31	5	33	15	23	40	39	36	16	6	4	14	8	8	8	9	10	15	11	12	6	6	7	9	12	24	26	28	4	15	4	15	1	11	2	3	2	3	6	13	19	5.829
ENSG00000177885	0.152364	0.464579	0.36457	2.73208e-08	8.65502	1.63029e-09	705	2064	650	1925	1125	1832	3508	3967	3958	2775	1326	2413	2251	1141	2372	2826	1914	1633	4446	3855	3833	1378	1290	2557	2622	2677	6810	3972	4415	1319	4213	1161	2963	1087	4121	1042	2326	2787	1009	3858	6190	5269	373.6
ENSG00000141968	-0.406309	0.365739	-0.24213	2.78181e-08	5.91222	1.66215e-09	148	370	112	366	212	341	708	731	784	333	212	298	242	186	268	342	274	210	545	484	529	243	202	408	402	405	1663	764	793	252	482	198	312	172	440	142	278	320	139	475	789	637	78.43
ENSG00000101577	-0.363075	-0.447577	-0.483296	2.78947e-08	5.67894	1.66893e-09	114	347	120	364	214	310	809	864	847	405	127	291	312	145	308	465	233	227	627	543	556	117	118	257	276	268	637	496	558	121	508	132	384	98	447	99	194	251	105	444	694	610	60.412
ENSG00000137959	5.24413	3.18345	6.14123	2.79235e-08	5.03918	1.67285e-09	19	19	9	8	5	4	14	15	51	1014	58	810	689	45	733	944	84	377	1635	1358	1349	78	87	232	240	285	47	114	130	68	1825	274	1653	220	2173	189	822	691	226	1484	2508	2084	10.069
ENSG00000164949	1.00112	0.593332	1.34508	2.80801e-08	5.52482	1.68445e-09	74	171	63	153	89	148	267	246	251	484	221	288	350	199	302	465	373	230	434	349	391	149	155	193	172	225	430	322	377	147	769	209	529	235	696	193	258	432	142	444	748	585	39.215
ENSG00000197993	-0.780879	-1.14473	-1.81488	2.83628e-08	2.97486	1.70365e-09	38	89	29	86	45	80	167	185	161	34	41	64	30	35	73	39	59	58	113	89	111	18	25	26	41	39	106	63	65	17	29	11	11	20	27	16	24	47	13	28	92	63	20.137
ENSG00000263731	-0.804603	-0.718312	-1.12559	2.88458e-08	2.75528	1.73493e-09	22	53	24	68	28	67	132	136	123	62	24	28	48	29	28	55	41	26	65	54	51	15	23	37	31	35	95	64	78	15	70	10	40	9	57	8	20	40	13	56	47	56	11.658
ENSG00000161533	0.33468	0.553545	0.373309	2.91366e-08	7.42207	1.75472e-09	256	784	244	727	353	664	1703	1902	2098	1321	695	986	1033	575	1011	1296	900	698	2069	1729	1790	488	492	1026	1109	1094	3116	2124	2630	473	1682	448	1167	421	1447	405	790	1081	486	1792	2918	2475	135.662
ENSG00000266709	2.15027	3.37654	3.40388	2.99166e-08	-0.642481	1.80405e-09	0	0	0	0	1	0	2	0	0	4	6	4	2	1	1	4	3	2	5	3	5	3	6	6	9	10	19	6	8	5	8	9	13	2	7	7	11	6	2	8	18	14	0
ENSG00000167363	-0.62537	-0.497192	-1.09136	3.00956e-08	1.93864	1.81722e-09	13	32	11	30	27	26	61	70	72	29	10	24	20	13	25	27	27	14	39	37	39	8	7	21	20	24	75	41	43	9	22	8	24	3	22	4	12	23	12	25	39	33	6.889
ENSG00000115232	-1.70115	-1.57048	-1.93913	3.10364e-08	3.04307	1.87647e-09	49	70	47	80	73	61	415	404	401	65	18	30	32	11	19	54	25	30	134	105	116	22	19	27	28	25	113	122	128	14	45	34	30	14	33	9	17	27	8	72	149	119	25.967
ENSG00000162924	1.01341	0.804234	1.30443	3.12803e-08	6.88844	1.89368e-09	174	339	159	315	222	301	756	787	816	1648	456	662	1256	453	581	1396	701	503	1294	1051	1083	382	351	647	704	691	873	1087	1296	352	2376	447	1743	427	2192	372	684	903	281	1184	1844	1599	92.208
ENSG00000196405	-0.00772766	-0.652793	-0.539598	3.21342e-08	7.56439	1.94791e-09	507	1207	431	1139	787	966	3003	2902	3493	1837	771	1357	1343	807	1279	1717	1129	1019	2950	2472	2389	362	354	621	645	609	3296	2152	2001	327	1539	353	1103	477	1355	330	645	1036	319	1733	2815	2366	268.674
ENSG00000117399	-2.07625	-1.73567	-3.16189	3.28392e-08	1.48589	1.99323e-09	20	74	21	78	36	89	118	137	109	16	9	12	17	6	8	17	13	6	55	38	42	6	13	7	3	8	150	53	73	2	6	2	6	3	12	1	2	1	3	27	43	33	10.599
ENSG00000110315	-0.909597	-0.946471	-1.15963	3.358e-08	3.74109	2.04085e-09	42	131	38	112	65	122	266	311	313	95	35	87	63	37	66	84	63	58	147	125	143	38	30	75	87	105	73	133	124	40	90	21	55	23	83	24	75	64	31	89	190	125	22.257
ENSG00000100297	-0.868071	-0.713729	-1.23541	3.36733e-08	5.13812	2.04917e-09	107	385	89	353	185	316	750	789	786	226	96	197	147	103	189	234	201	158	483	381	414	74	72	151	161	163	1071	498	468	70	202	50	198	45	200	46	109	162	56	315	521	451	56.702
ENSG00000142945	-2.19039	-1.39033	-2.96385	3.43379e-08	1.57873	2.09232e-09	15	79	15	93	44	63	127	142	124	24	13	6	20	5	5	27	10	11	26	33	44	14	14	5	15	10	122	70	90	4	18	1	14	0	17	2	6	1	1	24	34	43	7.949
ENSG00000273703	-2.22883	-1.63799	-2.79332	3.49287e-08	0.631529	2.13107e-09	15	43	18	49	28	34	37	55	38	18	4	2	21	3	1	25	6	5	13	9	5	7	4	7	5	7	27	15	23	4	13	2	10	1	9	2	1	4	0	4	9	10	7.949
ENSG00000130304	-0.859512	-0.318089	-1.32873	3.56791e-08	5.70716	2.17967e-09	152	549	151	452	265	433	994	1119	1035	205	203	307	156	160	348	241	270	253	696	629	570	169	139	359	375	390	1717	546	760	139	267	75	160	65	237	65	166	280	99	427	632	537	80.549
ENSG00000181634	-0.109875	1.79984	1.11978	3.56936e-08	7.35877	2.18337e-09	256	873	252	851	359	800	723	795	613	571	583	550	468	514	580	517	964	399	858	694	704	1175	1268	2098	2181	2232	2611	2405	3739	1122	1442	1272	1096	896	1253	1162	1070	1373	481	1678	2592	2186	135.662
ENSG00000117594	0.948183	1.86066	1.72477	3.60743e-08	4.80905	2.2095e-09	17	68	10	53	15	50	221	231	339	185	62	170	140	51	161	176	88	124	453	371	325	80	85	295	311	294	669	647	723	86	378	88	281	71	366	49	227	282	93	552	1090	857	9.009
ENSG00000180304	0.216726	0.532715	0.581929	3.63144e-08	6.66673	2.22707e-09	134	437	137	420	227	351	1083	1168	1258	915	265	558	658	256	513	922	401	374	1060	990	961	307	241	631	697	670	1525	1353	1410	273	1299	267	960	294	1294	274	571	726	282	1013	1707	1505	71.011
ENSG00000162599	-0.70999	-1.19015	-1.23547	3.68171e-08	1.92963	2.2608e-09	19	34	16	31	32	35	73	79	75	32	14	20	35	14	12	38	25	17	51	39	40	8	4	10	19	19	28	44	34	11	34	4	21	3	25	4	15	13	9	29	49	36	10.069
ENSG00000125538	5.02862	7.66671	7.80262	3.71255e-08	6.71207	2.28267e-09	28	18	4	12	10	14	21	19	35	3010	542	212	2803	306	213	2959	641	114	344	383	232	3278	2955	3960	4589	3726	1916	1694	1767	3448	8628	5080	6443	2444	9044	3638	3654	2343	1089	1523	1971	2112	14.838
ENSG00000160299	-0.687766	-0.564609	-0.949911	3.85228e-08	4.48552	2.37161e-09	76	173	67	171	113	153	396	430	450	205	84	102	142	69	103	165	124	64	235	207	226	51	67	90	103	109	578	217	236	56	173	50	100	62	143	55	80	99	28	168	290	217	40.275
ENSG00000073008	0.478442	0.951934	0.962682	3.8556e-08	5.11805	2.3767e-09	45	135	51	130	70	122	268	238	262	344	93	167	286	91	155	315	154	121	316	273	284	130	119	241	279	261	632	331	367	141	508	121	389	107	576	131	204	246	82	337	501	438	23.847
ENSG00000149635	0.735595	1.84364	1.56298	3.94833e-08	5.90564	2.43697e-09	64	172	38	150	66	160	374	400	347	195	240	288	183	187	279	231	313	187	773	645	645	338	343	575	584	574	1598	634	849	342	470	445	302	334	410	383	466	552	223	851	1240	1150	33.915
ENSG00000136108	-1.07767	-1.28964	-1.39632	3.98105e-08	4.25494	2.46031e-09	94	231	82	243	124	221	359	461	341	219	52	85	194	61	81	219	71	70	182	140	144	33	37	93	100	93	103	218	226	42	213	42	145	36	174	31	59	69	19	106	191	151	49.813
ENSG00000204264	0.6489	0.561753	0.755829	4.18384e-08	6.33697	2.58893e-09	88	372	99	299	172	273	677	751	793	675	245	556	555	209	601	764	315	411	1213	1053	1067	198	191	477	527	556	1231	867	933	162	875	212	617	209	825	197	462	598	219	1074	1736	1435	46.634
ENSG00000153048	-1.17675	-0.571171	-1.29179	4.31486e-08	2.55032	2.67341e-09	14	56	18	86	23	49	142	149	136	32	21	18	22	15	23	40	30	24	59	52	59	18	13	25	33	23	206	72	88	18	47	11	31	14	32	8	13	33	5	41	65	79	7.419
ENSG00000158186	0.384944	-0.0330432	0.330022	4.34438e-08	7.6164	2.69512e-09	336	954	313	839	510	816	2137	2306	2484	2024	695	1301	1586	707	1179	2025	1057	932	2589	2097	2285	400	418	813	887	897	2793	1879	1987	409	2669	504	1750	522	2338	491	874	1251	456	1887	3243	2597	178.056
ENSG00000166025	-0.824148	-1.55338	-1.61537	4.34948e-08	2.15446	2.70171e-09	10	43	16	51	15	42	140	169	155	47	21	20	48	23	31	58	21	24	57	55	47	8	8	7	10	11	72	38	60	7	46	10	25	4	40	6	7	14	4	27	56	38	5.299
ENSG00000143153	-0.240623	-0.706914	-0.149776	4.39485e-08	8.4824	2.73336e-09	891	2193	759	1978	1371	1924	5424	6038	6592	2667	1205	1988	2189	1291	1941	2559	1837	1595	4680	3790	4282	738	687	1271	1281	1316	2663	3677	3964	647	3480	1121	2684	1297	3407	975	1547	2394	832	3441	5721	4783	472.167
ENSG00000147443	-1.59078	-1.12022	-1.81439	4.40188e-08	3.17871	2.7412e-09	39	125	33	125	58	112	230	230	293	37	19	64	27	23	63	28	27	67	104	65	75	20	8	73	64	71	237	69	80	17	41	16	26	17	42	11	63	74	42	46	89	52	20.667
ENSG00000137267	-0.841264	-1.28557	-1.34601	4.4588e-08	4.48803	2.78016e-09	90	196	83	218	142	192	470	543	634	111	86	153	85	101	143	108	121	102	411	287	367	48	40	79	82	74	319	217	167	46	97	46	83	46	94	35	93	123	34	209	341	277	47.694
ENSG00000151748	0.700355	0.671504	0.914331	4.46302e-08	4.92247	2.78983e-09	37	115	38	88	65	80	257	248	295	307	100	206	218	99	179	261	153	138	368	304	305	76	126	185	201	218	256	285	346	99	380	114	284	92	382	78	213	219	72	310	523	445	19.607
ENSG00000188215	0.711223	1.26372	1.19268	4.46302e-08	4.65398	2.78966e-09	28	74	22	78	38	77	167	188	191	226	83	147	186	68	116	232	88	93	214	228	238	110	105	272	272	279	290	250	262	88	404	92	271	93	349	70	180	198	77	242	382	305	14.838
ENSG00000112029	-1.54804	-1.6918	-1.8229	4.51871e-08	1.6229	2.8282e-09	20	60	24	66	33	42	71	78	61	31	9	19	23	7	12	28	11	7	19	24	29	4	8	15	7	8	19	37	52	6	39	3	18	1	20	5	8	9	7	23	23	37	10.599
ENSG00000253490	-2.55235	-2.36911	-3.0297	4.55577e-08	-1.58504	2.85499e-09	4	10	1	13	4	10	19	13	11	1	1	3	0	1	0	1	2	2	2	3	1	0	0	0	3	2	4	1	6	0	2	0	0	0	0	1	0	0	0	0	6	5	2.12
ENSG00000155926	-0.774625	0.481052	0.398089	4.57111e-08	5.76177	2.86821e-09	94	314	94	308	143	312	638	653	739	252	76	236	185	67	257	216	107	209	397	336	331	249	225	458	482	488	659	612	648	274	625	360	455	229	572	225	517	505	188	448	722	594	49.813
ENSG00000113302	1.54859	2.71291	5.76971	4.60491e-08	-0.678048	2.89304e-09	0	0	0	0	0	0	0	0	0	1	1	1	4	0	0	5	1	0	5	1	2	4	3	10	5	7	2	1	7	4	17	24	33	23	19	17	12	24	8	86	109	118	0
ENSG00000089159	0.477246	0.718982	0.579329	4.76063e-08	8.09727	2.99463e-09	372	1185	321	1151	642	1026	2333	2549	2652	1956	934	1625	1531	877	1522	1909	1388	1168	3853	3387	3304	804	778	1555	1564	1662	7474	3418	3781	827	2547	760	1775	757	2166	714	1380	1837	746	3378	5061	4451	197.134
ENSG00000105993	0.52463	0.55103	0.847973	4.77304e-08	6.90085	3.00619e-09	176	483	152	465	285	415	921	950	1123	1284	407	668	968	384	636	1272	627	433	1181	1007	1032	339	354	586	667	646	1859	1177	1184	377	1709	473	1314	475	1671	411	595	730	293	1210	1906	1594	93.268
ENSG00000120802	-0.863826	0.0303909	-0.645751	4.81731e-08	6.226	3.03787e-09	217	625	171	661	324	569	981	1129	1049	428	236	301	372	169	274	368	344	219	680	536	512	396	372	528	533	548	968	732	990	393	654	272	466	183	596	231	292	292	121	537	766	683	114.995
ENSG00000084112	0.0948455	0.468606	0.297105	4.85541e-08	6.58749	3.06573e-09	185	489	158	453	285	412	921	970	958	668	274	528	548	292	510	712	440	403	1036	878	931	357	304	607	636	604	1635	1025	1159	323	968	323	648	275	799	243	516	673	232	957	1422	1229	98.037
ENSG00000115687	-1.13668	-0.721631	-1.67102	5.08397e-08	1.99856	3.21405e-09	18	58	12	54	24	34	104	102	92	24	7	29	21	7	22	25	26	13	52	35	57	18	7	20	23	28	121	49	44	11	23	5	24	4	22	1	3	17	7	29	55	50	9.539
ENSG00000277224	-1.57224	-1.2921	-2.01066	5.09128e-08	1.89488	3.22268e-09	23	71	30	46	36	62	87	95	81	49	11	6	51	5	16	44	18	10	25	25	23	13	11	11	23	21	54	36	41	9	34	6	30	6	36	3	3	7	4	20	28	26	12.188
ENSG00000077009	-1.02603	-1.37393	-1.78006	5.13116e-08	1.85435	3.25197e-09	11	38	10	38	15	28	138	121	130	18	9	30	14	17	21	19	19	24	64	44	65	7	6	11	11	11	78	34	34	8	22	2	17	13	14	8	11	11	5	21	42	33	5.829
ENSG00000072571	-1.7151	-1.46095	-1.9494	5.16506e-08	2.84204	3.27753e-09	53	116	58	139	74	125	163	218	156	81	15	11	80	12	30	86	31	20	61	50	55	14	18	32	26	29	79	93	133	18	93	14	53	5	64	8	12	12	3	59	75	76	28.086
ENSG00000181467	-0.37945	-0.573148	-0.728203	5.21517e-08	7.39797	3.3211e-09	422	1262	427	1241	761	1111	2646	3003	3203	1707	438	1022	1190	461	952	1729	741	750	2220	1923	2048	368	313	823	790	851	2783	1832	1975	331	1472	260	1027	328	1294	234	621	864	346	1408	2447	2112	223.63
ENSG00000105976	0.785528	0.883689	1.66588	5.21517e-08	3.28324	3.32166e-09	12	22	13	25	13	19	70	72	76	56	21	39	63	25	32	77	42	36	126	122	147	44	28	31	40	30	112	150	150	29	171	71	135	57	170	67	64	64	30	137	198	227	6.359
ENSG00000215012	-1.09249	-0.777403	-1.21859	5.21517e-08	3.32082	3.31717e-09	27	84	32	108	41	99	241	282	265	67	30	47	35	19	53	51	47	30	119	127	125	15	17	43	49	55	257	117	154	23	71	20	40	16	55	19	41	44	16	92	154	127	14.308
ENSG00000260997	2.2104	3.38204	4.22346	5.21787e-08	-0.0866528	3.32749e-09	0	0	0	0	1	1	1	0	5	18	0	3	14	0	4	18	0	0	17	9	12	7	4	10	12	11	22	12	18	4	40	10	24	9	31	10	12	14	2	32	44	36	0
ENSG00000136436	0.483705	0.0458494	0.664888	5.37635e-08	5.98733	3.43279e-09	102	267	105	296	167	233	549	635	663	672	181	381	544	173	371	684	296	257	872	805	852	147	116	278	282	336	541	624	613	138	928	182	680	178	829	174	312	419	133	835	1317	1149	54.053
ENSG00000158402	-2.74815	-1.75407	-2.97361	5.42767e-08	-0.716571	3.46984e-09	1	10	6	13	12	19	31	34	30	4	3	0	3	2	1	1	2	1	7	2	4	4	2	2	0	1	22	7	16	3	3	1	2	0	1	0	0	1	0	5	5	9	0.53
ENSG00000139567	0.132549	1.13578	1.12647	5.51366e-08	3.40708	3.52916e-09	15	45	4	49	24	47	58	90	89	48	21	57	51	12	61	53	30	35	101	78	86	55	43	79	109	100	235	107	108	53	123	57	97	52	109	48	107	105	36	114	225	155	7.949
ENSG00000109667	-0.982322	-0.45516	-1.04713	5.73346e-08	4.43145	3.67486e-09	59	201	56	193	95	164	413	463	513	90	51	106	78	70	124	86	104	96	268	218	201	54	55	129	145	139	533	256	277	42	118	61	91	39	104	46	84	110	48	194	284	248	31.266
ENSG00000174600	-0.513025	0.776043	-0.205663	5.73346e-08	5.5946	3.67888e-09	140	345	118	305	206	264	375	424	536	200	98	290	155	79	275	206	155	198	483	404	383	238	207	532	541	514	1084	784	617	261	332	122	189	105	276	128	245	265	120	424	751	662	74.19
ENSG00000148019	-0.710354	-0.816499	-0.892435	5.79339e-08	3.73392	3.72191e-09	49	137	41	110	63	106	239	247	224	150	43	64	90	39	48	106	84	39	137	124	129	33	37	61	52	70	123	135	149	31	154	23	83	28	132	24	34	66	23	95	145	144	25.967
ENSG00000272886	0.516088	0.342292	0.804232	5.84463e-08	5.43683	3.76361e-09	75	181	55	160	119	153	343	384	407	385	104	285	281	106	271	377	191	191	599	527	555	136	131	226	252	239	371	349	430	116	616	161	424	127	533	129	246	274	104	565	837	686	39.745
ENSG00000168394	1.25989	1.30894	1.80322	5.84463e-08	7.79137	3.76404e-09	162	642	172	594	278	509	1191	1299	1331	1117	649	2181	789	466	1912	1163	902	1152	4838	4390	4356	527	515	1587	1652	1640	4218	2184	2515	567	2039	899	1538	852	1799	693	2106	2296	958	5005	7802	6745	85.849
ENSG00000264364	-0.225973	-0.303534	-0.431307	5.87585e-08	5.6681	3.78878e-09	107	334	130	318	219	315	699	745	727	448	175	284	377	165	267	420	247	219	586	522	537	146	117	252	256	291	700	461	560	129	434	125	315	111	446	95	193	256	104	425	690	600	56.702
ENSG00000221829	-1.21238	-0.708627	-1.36969	6.01205e-08	2.20227	3.88134e-09	21	48	10	54	29	49	113	104	96	21	10	18	16	16	28	15	24	17	51	57	49	9	8	23	18	29	124	60	62	13	21	12	23	9	19	7	11	23	6	38	66	58	11.129
ENSG00000249437	-0.926186	-0.804127	-1.28613	6.06921e-08	2.24769	3.92302e-09	16	38	15	42	29	47	98	114	111	51	5	28	47	6	28	44	15	15	47	40	63	15	16	25	27	25	55	55	48	15	39	8	37	9	40	6	12	16	6	25	49	46	8.479
ENSG00000095002	-0.746061	-0.899298	-1.10964	6.07762e-08	3.87988	3.93325e-09	39	105	26	139	69	145	350	387	385	132	59	68	90	45	63	93	74	59	231	180	182	32	31	53	85	61	161	197	194	28	111	31	79	22	101	29	40	59	16	129	205	210	20.667
ENSG00000116729	-1.96456	0.0433243	-1.83853	6.1619e-08	2.29133	3.99522e-09	22	48	23	69	30	58	84	117	84	8	12	22	6	10	20	9	18	15	24	37	24	46	45	87	97	89	76	60	48	29	13	20	12	10	19	22	35	15	7	18	28	31	11.658
ENSG00000204592	0.146652	0.43009	0.468876	6.1619e-08	9.63375	3.99751e-09	1451	3574	1234	3299	2295	3050	7773	8413	8427	5592	2229	4425	4327	1920	4238	5697	3262	2894	10286	9051	8878	2478	2308	4641	4829	4790	16802	7816	8418	2345	8186	2520	6220	2331	7942	2184	4372	5321	2097	9035	13999	12062	768.927
ENSG00000184232	-1.56058	-0.154916	-1.21993	6.17368e-08	1.81	4.01002e-09	12	51	8	41	20	39	72	70	73	9	7	20	9	3	12	7	7	16	36	35	38	9	7	24	30	34	143	58	65	11	23	7	9	5	19	8	21	13	6	34	51	45	6.359
ENSG00000124126	-0.225306	0.485262	0.177109	6.18832e-08	7.28745	4.02441e-09	256	800	257	697	446	705	1946	2065	2254	863	401	771	734	313	752	973	541	545	1903	1554	1461	543	444	1089	1139	1084	4571	2071	2100	455	1542	491	1033	401	1384	388	848	981	386	1694	2623	2170	135.662
ENSG00000276368	-2.53358	-1.47038	-3.1552	6.21023e-08	0.620622	4.04844e-09	18	31	17	27	26	48	72	78	55	20	3	4	11	5	0	21	4	4	14	13	7	7	4	2	5	5	62	29	52	6	15	2	6	0	11	1	1	1	1	3	18	8	9.539
ENSG00000142185	-0.65634	0.295903	-0.601768	6.21023e-08	5.48235	4.04516e-09	98	273	85	296	189	265	726	774	732	219	139	190	146	123	202	237	191	142	500	451	411	142	136	285	379	373	1828	617	757	167	266	103	183	110	236	87	191	218	90	424	651	567	51.933
ENSG00000113749	-1.65675	-0.309691	-1.23473	6.37711e-08	2.18895	4.16227e-09	14	53	14	55	35	45	68	80	83	20	14	19	13	8	11	12	14	17	24	22	22	24	37	40	34	34	66	53	39	37	25	16	23	10	29	14	22	31	12	31	31	25	7.419
ENSG00000163106	-0.523131	-1.22306	-1.15981	6.50731e-08	2.67179	4.25237e-09	32	63	19	50	34	57	119	113	129	70	18	37	63	30	34	69	33	31	99	50	69	13	19	25	18	26	47	42	67	9	76	17	45	17	53	6	11	29	14	39	57	39	16.958
ENSG00000198355	0.861592	1.1708	1.23702	6.59741e-08	7.34342	4.31645e-09	192	565	188	543	280	477	880	974	1082	854	613	1189	645	532	1167	956	920	751	2198	1926	1918	607	487	1094	1178	1183	4051	1436	1691	581	1281	607	893	611	1174	567	1212	1685	725	2242	3562	2954	101.746
ENSG00000204642	0.470132	1.20247	0.924856	6.61608e-08	6.56247	4.33388e-09	131	401	130	360	203	326	532	654	652	463	274	685	368	227	627	533	417	424	1065	924	869	402	354	856	903	873	2148	961	1095	366	789	340	538	309	732	305	755	905	362	1013	1635	1394	69.421
ENSG00000000938	0.357128	0.00319787	0.14854	6.85401e-08	9.53158	4.49514e-09	1340	3824	1210	3622	2170	3139	7789	8617	8960	6670	3071	5232	5145	3035	4947	6793	4407	3850	9515	8025	8230	1762	1711	3295	3428	3492	12184	7003	7312	1691	7644	1852	5195	2024	6614	1738	3230	5106	1688	6565	10895	9356	710.105
ENSG00000179715	-1.57692	-1.22702	-2.28811	6.89497e-08	0.113512	4.52744e-09	5	16	7	20	8	19	23	31	23	5	3	11	4	5	14	8	4	4	4	5	7	3	2	9	8	5	14	10	8	3	7	1	2	2	3	0	4	6	1	9	4	4	2.65
ENSG00000141750	0.212824	-1.02151	-0.878076	7.31785e-08	1.06219	4.81088e-09	5	17	6	14	11	12	30	30	33	29	8	16	23	8	15	28	15	9	34	42	31	8	3	9	5	3	32	10	12	2	17	7	15	4	12	4	5	13	3	8	20	13	2.65
ENSG00000158457	0.325481	1.48855	0.917321	7.43189e-08	5.15088	4.89171e-09	53	105	49	106	67	108	291	265	284	113	157	189	118	83	184	119	165	124	430	353	366	192	200	285	300	316	1081	567	609	163	280	112	168	126	215	109	235	276	102	527	823	758	28.086
ENSG00000273802	-1.45298	-1.01286	-1.3313	7.50091e-08	2.6891	4.94305e-09	38	98	29	88	74	65	104	117	110	28	25	13	19	19	19	40	32	14	61	59	59	23	28	28	33	27	56	70	84	17	37	21	25	18	48	14	19	32	7	48	82	65	20.137
ENSG00000157456	-1.51664	-1.50652	-1.94912	7.56469e-08	2.13847	4.99105e-09	16	79	27	57	43	81	147	164	96	51	11	11	45	8	15	48	17	13	57	48	35	13	8	11	10	13	78	57	91	6	36	1	37	8	50	6	13	8	5	25	46	43	8.479
ENSG00000180346	-1.30351	-1.03242	-1.50884	7.56755e-08	1.75706	4.9989e-09	14	32	10	39	18	35	83	88	106	27	13	21	11	3	15	17	13	10	35	34	39	10	9	26	16	20	23	48	38	16	25	10	10	6	18	1	10	14	7	27	49	36	7.419
ENSG00000068366	0.665973	0.744521	1.37656	7.62405e-08	9.16027	5.04223e-09	714	2286	667	2073	1013	1979	3245	3594	4112	4920	1726	3550	3929	1781	3475	5014	2562	2530	5189	4307	4509	1989	1963	3711	3762	3769	2902	5013	5378	1938	8790	3103	6988	2655	8785	2500	5238	6201	2172	5303	8733	7549	378.37
ENSG00000276085	2.43306	2.66058	3.85832	7.7389e-08	5.4288	5.12429e-09	65	25	55	27	73	14	95	91	88	181	312	165	182	303	136	174	458	97	692	608	604	324	304	163	149	137	664	360	519	349	498	903	401	714	537	706	403	470	190	1246	1902	1652	34.445
ENSG00000111275	0.203016	0.974332	0.522182	7.80301e-08	5.26262	5.17289e-09	61	164	53	173	99	117	328	371	378	363	116	164	269	76	175	384	160	123	361	305	305	138	156	319	359	330	782	566	571	136	637	93	397	69	497	93	201	213	94	309	564	463	32.326
ENSG00000168685	5.25226	6.48869	6.5179	7.82508e-08	7.39166	5.19369e-09	53	181	10	125	21	105	16	20	42	3281	972	3566	2734	610	3198	3283	1093	1814	573	544	450	1864	1769	11012	11987	10527	936	1240	1291	2022	7257	1558	4855	1257	7196	1406	7610	6837	2649	1409	2261	1965	28.086
ENSG00000105339	-0.0533288	0.830213	0.38942	7.86509e-08	4.62495	5.22645e-09	42	116	46	109	72	88	235	263	233	189	65	124	142	44	96	210	76	72	229	215	175	99	111	204	229	221	529	246	318	122	300	96	215	54	277	82	137	124	48	222	347	309	22.257
ENSG00000121895	-0.732852	0.215831	-1.14455	7.86927e-08	1.36369	5.23543e-09	8	21	6	12	15	23	44	48	47	17	5	7	14	3	16	13	13	8	32	26	37	11	10	20	32	28	46	43	54	11	17	4	8	2	11	8	5	7	1	22	29	36	4.239
ENSG00000130202	0.375387	1.06191	0.865506	7.88252e-08	6.37635	5.25046e-09	93	341	97	345	182	319	623	640	657	406	215	589	336	182	541	436	359	306	1054	915	863	344	279	639	721	657	2325	849	911	335	785	278	506	257	682	292	652	690	245	1021	1607	1373	49.283
ENSG00000091317	0.380716	0.511827	0.695235	8.13157e-08	8.50571	5.42276e-09	570	1663	520	1547	954	1496	2684	3236	3002	2559	1240	2076	2122	1108	2045	2744	1755	1374	4638	3885	3867	1127	1060	2351	2378	2298	2919	3933	4582	1152	4157	1345	3022	1128	3878	1038	2144	2451	926	4209	6661	5819	302.06
ENSG00000168062	3.18398	1.44268	3.28087	8.15293e-08	2.29349	5.44343e-09	2	7	2	7	2	7	14	7	21	68	16	123	49	10	98	65	15	44	196	167	191	9	4	19	23	23	59	29	21	6	104	14	45	16	63	14	66	77	40	169	257	201	1.06
ENSG00000171522	-0.146935	0.947874	0.016941	8.17132e-08	5.12713	5.46215e-09	66	214	62	206	120	168	269	284	349	160	142	198	148	109	160	171	192	121	321	270	225	159	133	396	373	375	724	542	501	165	247	120	150	91	197	78	216	213	88	276	458	383	34.975
ENSG00000120334	-0.557845	-0.942859	-0.81651	8.27425e-08	2.84201	5.53747e-09	19	65	12	58	30	74	135	137	151	68	29	38	63	21	39	59	28	27	85	78	89	19	9	21	24	28	74	85	87	13	60	16	45	16	62	16	21	34	12	68	99	81	10.069
ENSG00000174306	-0.529383	-0.45313	-0.800422	8.4343e-08	4.16676	5.65123e-09	55	147	34	154	73	131	272	293	369	147	62	90	129	54	110	147	76	77	207	167	160	46	31	91	89	95	372	181	193	57	176	37	104	37	181	35	59	83	30	134	183	154	29.146
ENSG00000173372	-0.45927	1.4996	-0.0136003	8.55758e-08	7.20543	5.74058e-09	282	1096	237	1010	489	920	979	1071	1011	482	406	879	431	310	884	619	539	620	834	785	673	1191	1043	2961	3086	2839	4267	1708	1799	1236	1047	375	644	300	863	384	1101	1154	519	920	1372	1173	149.44
ENSG00000143891	-0.315075	-1.10898	-0.892267	8.55806e-08	6.37343	5.74765e-09	228	764	232	692	388	686	1417	1511	1765	728	232	715	589	235	741	758	370	574	1379	1241	1271	120	104	270	279	353	1187	824	805	102	800	98	536	121	660	93	349	512	136	763	1280	1016	120.824
ENSG00000226091	1.19175	2.51526	1.30538	8.78358e-08	-0.399275	5.91296e-09	2	1	1	1	0	0	4	3	3	5	2	5	3	3	4	5	4	3	4	9	5	7	11	6	11	12	26	13	12	4	9	3	6	1	5	1	3	5	1	4	10	10	1.06
ENSG00000183741	0.293408	0.950869	0.516933	8.78358e-08	7.3543	5.90849e-09	254	655	224	561	379	573	1443	1729	1679	929	563	956	716	417	875	972	772	572	2242	1838	1852	599	545	1228	1288	1286	5033	2126	2465	539	1325	422	895	432	1201	427	836	1009	402	2192	3443	2935	134.602
ENSG00000179593	0.790946	1.65596	1.15154	8.80549e-08	5.84993	5.93465e-09	54	141	67	129	89	123	411	489	551	762	147	228	542	155	194	787	222	124	675	586	551	243	226	464	548	544	2122	927	992	260	919	126	761	98	892	124	273	293	123	813	1188	1043	28.616
ENSG00000168256	0.246747	0.485784	0.516751	9.14407e-08	5.77029	6.17005e-09	97	264	91	239	153	230	457	470	505	358	179	326	289	165	294	384	271	247	605	548	522	186	189	338	344	344	885	480	565	166	601	169	407	161	582	141	315	380	142	563	910	774	51.403
ENSG00000074660	0.691912	2.06184	1.48488	9.21256e-08	5.41576	6.22353e-09	51	112	57	110	62	82	205	252	243	129	167	244	104	118	216	154	225	142	442	442	397	239	206	487	541	454	1697	573	651	234	260	244	149	197	255	229	355	449	185	682	962	815	27.026
ENSG00000141068	1.04054	2.3633	2.00378	9.24807e-08	1.97591	6.2548e-09	3	11	1	6	4	7	20	13	21	41	15	18	36	10	12	47	11	13	23	23	15	31	18	51	60	57	104	46	53	26	83	15	49	19	83	11	39	35	16	41	61	45	1.59
ENSG00000108932	0.554427	0.596501	1.27775	9.32615e-08	5.95306	6.31496e-09	73	258	73	229	156	229	382	429	443	683	138	328	490	132	325	570	252	286	585	545	523	217	162	337	408	395	364	584	654	195	1127	268	893	233	1226	229	426	593	201	690	1038	972	38.685
ENSG00000130303	1.19261	1.27962	1.43512	9.37805e-08	6.90472	6.3575e-09	105	325	93	309	144	272	803	877	978	1098	246	1058	861	207	938	965	374	568	2637	2279	2245	319	268	813	913	926	3343	1365	1502	290	1625	319	1121	310	1471	244	839	1026	397	1905	2990	2528	55.643
ENSG00000099860	0.633641	0.0256272	0.841199	9.43586e-08	3.47761	6.40413e-09	17	42	13	37	29	37	109	117	122	117	35	76	80	42	94	106	40	60	191	136	132	24	11	39	44	35	188	98	95	22	137	28	109	35	150	30	59	102	43	161	285	173	9.009
ENSG00000154310	0.801774	0.919589	1.10987	9.50334e-08	7.02156	6.45742e-09	154	484	139	428	234	478	771	896	1011	1699	375	756	1353	360	692	1612	609	552	1301	1069	1114	462	403	830	885	887	1626	1284	1413	424	2231	474	1645	373	2197	408	822	1005	342	1162	1849	1558	81.609
ENSG00000163703	0.401579	0.778017	0.58824	9.55321e-08	4.69988	6.49884e-09	29	114	39	109	51	85	229	257	275	242	86	128	190	65	153	224	81	100	282	306	294	90	85	157	188	188	551	299	334	93	309	71	235	68	309	61	120	145	52	309	462	356	15.368
ENSG00000100554	0.242087	-0.463057	0.0130766	9.66628e-08	7.90855	6.58337e-09	487	1298	434	1186	783	1102	3046	3520	3557	2397	822	1565	1813	910	1605	2206	1346	1201	3857	3424	3404	462	501	851	875	989	1544	2563	2634	458	2535	533	1806	580	2329	552	1087	1462	531	2520	4141	3594	258.076
ENSG00000149636	-0.629171	-0.77298	-0.870909	9.75342e-08	3.57995	6.65041e-09	23	103	40	93	55	85	217	276	265	95	39	60	73	34	70	73	46	51	175	152	144	24	16	53	52	61	177	116	148	27	86	21	64	25	70	23	45	91	18	111	167	150	12.188
ENSG00000148344	1.93011	2.70052	3.65795	9.76342e-08	0.702833	6.66493e-09	0	6	0	2	0	3	2	2	5	17	5	12	12	4	6	13	4	8	12	8	7	4	9	16	14	16	29	22	18	3	41	26	48	7	73	8	47	31	14	26	37	30	0
ENSG00000121621	-1.71242	-1.39723	-2.1989	9.88833e-08	1.01413	6.75798e-09	15	29	21	29	9	37	68	72	53	16	11	7	12	6	3	18	6	5	21	20	15	7	7	6	14	7	16	27	40	6	19	2	12	6	13	0	1	2	2	22	20	16	7.949
ENSG00000203446	0.626613	0.0617844	0.885859	9.98655e-08	4.6276	6.83298e-09	35	85	28	85	37	99	241	281	291	281	73	162	214	67	149	280	120	119	341	282	308	49	55	120	110	98	149	265	268	47	382	78	296	91	363	71	156	237	64	300	440	376	18.548
ENSG00000253522	1.33068	1.4195	1.74051	1.00592e-07	5.30717	6.89063e-09	58	76	47	65	78	57	207	236	223	657	140	194	497	146	145	651	239	112	381	331	352	143	186	224	258	252	392	444	517	155	640	169	607	186	796	147	207	258	111	435	626	646	30.736
ENSG00000150977	0.761267	0.942876	1.10241	1.01429e-07	6.33763	6.95593e-09	115	279	116	252	166	215	515	540	643	1038	257	432	795	214	407	971	357	286	841	716	706	315	238	433	491	459	1734	787	876	289	1419	254	1090	244	1406	233	443	556	198	793	1262	1115	60.942
ENSG00000123892	-0.369738	-1.5844	-1.00973	1.02694e-07	3.04348	7.05078e-09	36	58	23	54	54	49	196	217	231	106	33	34	73	43	45	112	57	31	144	131	143	7	14	14	19	16	82	87	65	10	94	14	71	16	99	17	22	31	11	48	107	94	19.077
ENSG00000101773	-0.456991	-0.778454	-0.568485	1.03014e-07	4.22586	7.08091e-09	66	141	57	152	71	130	270	305	317	160	67	95	138	52	108	140	111	66	225	196	175	33	39	69	94	84	148	184	192	45	213	46	122	42	184	46	66	113	33	144	240	200	34.975
ENSG00000196747	-1.89724	-1.52898	-2.7139	1.04191e-07	1.08177	7.17002e-09	19	53	19	59	28	39	50	59	53	19	7	5	28	9	6	15	15	4	13	15	13	3	5	10	2	9	60	26	30	8	11	2	9	1	12	5	5	6	4	1	14	17	10.069
ENSG00000166825	0.390024	1.23055	1.09869	1.04687e-07	9.08745	7.21243e-09	773	2274	657	2026	1371	1895	3050	3274	3254	4908	1444	2484	4001	1194	2454	4880	1997	1745	4222	3816	3611	2957	2666	4566	4773	4614	9427	4922	5047	3060	8414	2688	5706	1974	7713	2342	4172	4216	1597	4572	6695	5888	409.635
ENSG00000101347	0.124378	-0.272315	0.0779425	1.053e-07	9.6416	7.26294e-09	1660	4461	1596	4160	2711	3826	8776	9577	10683	6991	2586	5322	5501	2535	5324	7074	3975	3699	10823	9405	9532	1700	1617	3631	3925	3943	7538	7614	7657	1642	9294	1941	6568	2136	8322	1827	3893	4931	1767	7922	12810	11139	879.683
ENSG00000140403	0.677525	0.288493	0.724426	1.06606e-07	5.62769	7.36141e-09	75	196	73	174	138	163	399	498	434	624	148	312	478	161	298	578	240	239	668	534	558	126	128	206	236	269	480	473	510	120	694	131	583	135	711	122	253	343	137	498	796	655	39.745
ENSG00000157350	0.40025	0.894275	0.739917	1.07416e-07	7.51522	7.42581e-09	231	797	186	683	384	664	1513	1752	1833	985	619	1144	732	580	1147	962	881	775	2274	1987	2052	582	555	1241	1313	1292	5152	2204	2445	575	1709	578	1056	530	1530	537	1133	1442	562	2391	3583	2987	122.414
ENSG00000276070	4.09003	4.08304	5.55015	1.08327e-07	4.35792	7.49735e-09	22	8	9	6	15	6	9	10	18	94	192	135	98	167	109	77	255	57	425	344	389	189	161	152	129	134	129	156	198	199	259	508	197	412	231	385	322	381	118	855	1435	1206	11.658
ENSG00000102794	1.62652	2.01085	4.55211	1.0855e-07	-1.0436	7.52133e-09	0	0	0	1	0	0	0	0	0	4	1	3	2	0	2	0	0	0	4	4	6	3	3	10	3	1	2	2	1	4	20	19	17	1	36	5	19	7	3	18	35	30	0
ENSG00000165406	-0.432546	-0.0821063	-0.447137	1.08582e-07	4.62578	7.5321e-09	59	163	50	158	80	134	398	416	405	167	85	136	137	67	104	148	113	91	273	261	256	75	65	136	146	130	481	299	318	83	222	53	160	53	196	49	88	129	56	230	331	282	31.266
ENSG00000108100	-0.183573	-0.387373	-0.399657	1.08978e-07	6.57194	7.56815e-09	216	646	207	585	336	519	1409	1551	1594	738	300	555	658	325	533	761	494	396	1340	1126	1157	242	209	437	470	418	1248	981	1066	217	932	184	678	234	829	190	350	482	189	844	1357	1120	114.465
ENSG00000164236	2.09191	2.60168	2.7475	1.09866e-07	0.737284	7.63849e-09	2	1	0	2	3	2	6	3	3	10	7	10	9	3	12	10	9	2	36	19	24	10	6	24	18	20	31	11	20	13	27	16	11	7	23	10	17	11	5	28	38	39	1.06
ENSG00000015475	0.748599	1.07655	1.10124	1.11297e-07	6.35574	7.74672e-09	105	325	86	290	160	274	487	521	546	464	333	588	354	290	550	403	429	462	1073	865	846	234	197	593	613	612	1998	1050	1024	213	784	292	460	283	690	221	605	876	353	950	1656	1412	55.643
ENSG00000182782	4.0517	3.18199	4.79099	1.11935e-07	1.37699	7.79996e-09	2	1	1	1	0	4	1	2	1	68	35	27	50	18	27	68	37	20	21	21	13	6	5	9	13	17	37	16	24	8	92	21	77	26	76	16	24	53	18	39	91	62	1.06
ENSG00000174738	-0.247165	-1.07958	-0.62914	1.12097e-07	4.05897	7.82009e-09	38	133	49	106	70	97	304	350	358	208	54	121	132	55	99	157	63	92	252	232	241	16	25	63	62	58	100	172	193	29	156	28	115	32	133	32	69	96	37	162	230	228	20.137
ENSG00000137947	0.679073	0.225409	0.871678	1.13931e-07	4.97739	7.95704e-09	51	111	45	105	84	111	271	250	295	343	96	214	272	79	223	330	157	138	418	339	363	86	89	163	152	184	185	247	280	83	430	102	361	105	392	102	178	235	85	354	536	492	27.026
ENSG00000073861	1.56355	2.16102	2.14098	1.14144e-07	3.54847	7.98088e-09	7	33	8	30	19	33	29	36	29	77	72	76	63	47	64	81	93	42	98	86	91	66	73	98	116	97	212	97	116	77	126	106	90	76	88	75	101	128	52	124	188	171	3.71
ENSG00000121060	0.834727	-0.0619929	0.739954	1.14688e-07	7.21836	8.02798e-09	181	556	184	501	243	472	1725	1923	2121	1642	465	1327	1340	390	1170	1672	673	779	3064	2867	2720	245	229	562	629	593	1924	1144	1305	215	1888	384	1487	356	1827	326	901	1036	366	2081	3546	2985	95.917
ENSG00000160957	-2.26148	-1.53849	-2.91605	1.15203e-07	1.51324	8.07314e-09	17	59	17	72	25	64	146	133	136	4	8	19	6	5	14	9	21	8	45	41	41	5	3	14	13	10	140	58	57	2	8	5	2	4	2	1	6	13	6	35	53	30	9.009
ENSG00000176994	0.562678	0.451241	0.819447	1.17774e-07	7.44182	8.26256e-09	201	681	217	559	369	558	1667	1902	2041	1676	432	1006	1289	481	945	1597	680	668	2806	2467	2431	424	417	850	920	871	2916	1885	1900	420	2381	482	1806	519	2271	460	913	1105	424	2348	3816	3118	106.516
ENSG00000123374	-0.729575	-0.810494	-0.893719	1.18586e-07	3.06892	8.32887e-09	21	79	26	93	31	71	161	185	132	69	27	41	41	24	43	57	33	47	92	79	101	20	20	27	42	33	124	75	110	13	83	22	58	18	75	16	35	47	11	68	76	80	11.129
ENSG00000141577	-1.30339	-0.794192	-1.8045	1.18737e-07	1.28873	8.34884e-09	10	43	6	30	16	25	52	52	63	10	4	13	9	5	16	12	9	19	21	32	20	9	4	18	12	15	59	29	20	10	7	4	4	12	9	3	5	17	3	21	33	12	5.299
ENSG00000122783	-0.625747	0.127573	-0.50025	1.20824e-07	3.64347	8.50514e-09	33	97	25	97	43	88	148	177	178	71	47	57	62	43	54	52	61	46	115	92	89	47	52	93	85	95	274	130	153	43	96	30	53	22	91	28	57	74	31	99	156	147	17.488
ENSG00000228716	-1.36556	-1.12851	-1.68503	1.21023e-07	2.88391	8.52867e-09	16	110	20	152	39	127	202	251	218	69	9	51	54	15	30	63	20	29	102	86	72	10	13	49	40	49	156	104	124	5	60	7	45	7	53	5	24	28	9	60	104	95	8.479
ENSG00000198742	0.24018	0.460376	0.608971	1.2105e-07	4.82081	8.54011e-09	40	109	40	108	74	101	270	312	327	238	92	158	177	65	148	223	112	108	300	280	280	87	90	157	169	136	498	296	295	99	345	102	273	85	348	87	141	219	78	253	462	425	21.197
ENSG00000157445	-3.26172	-2.92449	-3.38952	1.25785e-07	-2.19502	8.88407e-09	4	9	4	9	6	11	11	5	10	0	0	2	1	0	0	0	2	1	0	0	0	1	0	0	1	1	0	1	1	0	0	0	0	0	0	0	0	3	0	0	0	1	2.12
ENSG00000008294	0.374499	0.0188968	0.515519	1.27114e-07	8.23657	8.98795e-09	579	1372	508	1250	915	1166	2808	3029	3094	2910	1158	1795	2151	1170	1806	2696	1676	1315	3453	3092	3152	808	852	1251	1324	1355	2526	2414	2864	807	3619	1045	2691	1097	3326	944	1468	2311	817	3022	4697	3963	306.829
ENSG00000054654	-1.46581	-1.48255	-1.95183	1.32588e-07	0.733476	9.38547e-09	10	18	10	14	14	22	59	36	63	22	4	4	15	4	3	14	8	7	12	15	16	1	8	3	2	7	34	16	23	4	10	4	10	3	10	2	4	6	3	15	9	8	5.299
ENSG00000116016	-0.587893	-0.844077	-0.888896	1.36675e-07	8.07072	9.68556e-09	804	2526	739	2513	1290	2259	4105	4660	5056	1578	1186	1885	1258	1220	1896	1551	1593	1581	2878	2223	2449	526	511	1185	1257	1258	4177	2473	2593	521	2033	633	1303	680	1687	549	1188	1724	597	1745	2959	2363	426.063
ENSG00000173698	2.73961	3.2869	3.78171	1.3965e-07	1.17459	9.9074e-09	0	1	1	1	1	1	4	4	4	34	7	12	31	11	18	31	13	13	13	9	19	10	5	33	20	22	33	40	30	12	65	20	43	21	58	11	32	29	28	20	47	43	0
ENSG00000088832	0.284372	-0.158905	0.177706	1.40178e-07	8.48763	9.95586e-09	625	1861	528	1742	1002	1612	4326	4904	4915	3561	1238	2247	2826	1188	2183	3866	1962	1581	5141	4306	4259	801	793	1434	1540	1574	3988	3622	3681	784	4399	899	2697	895	3829	814	1632	2183	911	3574	5856	5037	331.206
ENSG00000129810	-1.4216	-1.32508	-2.28752	1.40444e-07	0.693663	9.98586e-09	5	26	11	34	19	18	40	50	47	19	2	3	16	6	6	28	12	5	17	11	14	6	7	5	4	7	16	27	25	6	8	2	11	1	11	2	2	1	0	8	20	12	2.65
ENSG00000121210	-1.35987	-0.680166	-1.72416	1.40805e-07	1.70724	1.00226e-08	11	29	12	23	17	28	96	131	105	23	7	7	19	7	10	32	5	7	49	41	35	12	6	30	26	20	56	42	54	12	18	6	15	4	9	7	6	5	9	20	41	52	5.829
ENSG00000183722	0.739654	1.26917	1.82666	1.42708e-07	1.05337	1.01693e-08	2	3	1	6	3	6	19	12	10	14	8	5	16	7	4	17	7	5	22	23	18	7	5	14	13	6	44	28	24	12	28	10	27	6	33	10	15	12	7	49	64	60	1.06
ENSG00000135451	-2.56866	-1.59467	-2.76855	1.42931e-07	-0.254125	1.01965e-08	5	15	12	17	13	22	34	38	38	2	1	5	1	2	2	4	2	3	11	7	4	1	3	3	0	4	59	11	17	3	4	0	2	2	5	0	0	2	0	14	8	9	2.65
ENSG00000113552	-0.495335	-0.436488	-0.617739	1.43863e-07	6.66278	1.02743e-08	260	779	206	777	452	706	1600	1698	1772	648	329	573	451	301	546	643	488	427	1347	1162	1196	272	223	516	523	524	1412	1221	1284	225	791	233	513	203	754	170	425	545	207	957	1550	1344	137.782
ENSG00000136826	1.6022	-0.173318	1.96093	1.4442e-07	1.24046	1.03254e-08	6	8	5	2	8	4	8	10	15	23	12	53	22	11	26	24	25	30	23	16	25	3	0	4	9	6	10	10	11	4	43	13	28	20	32	12	18	45	19	32	48	40	3.18
ENSG00000136933	0.293235	0.660356	0.602625	1.45334e-07	3.84078	1.04022e-08	22	67	21	57	32	53	127	128	148	116	33	96	84	33	81	121	65	66	150	117	143	36	41	125	91	105	276	151	173	43	155	44	126	34	168	40	68	111	35	165	235	212	11.658
ENSG00000167600	0.513089	1.06887	0.924227	1.45675e-07	5.18334	1.04382e-08	60	120	38	110	81	131	241	286	302	327	118	162	308	110	208	301	147	152	321	252	266	169	139	280	285	254	825	341	370	155	543	140	333	127	498	108	224	274	98	289	488	434	31.796
ENSG00000146859	0.433662	-0.0777734	0.3238	1.47229e-07	6.53864	1.05611e-08	160	402	175	372	297	384	944	1021	1130	736	395	708	552	353	702	736	522	487	1392	1202	1229	214	204	350	376	411	1237	804	919	184	909	239	675	354	839	243	404	670	246	934	1602	1294	84.789
ENSG00000205730	0.476337	0.431255	0.606388	1.48062e-07	6.32646	1.06325e-08	88	364	111	315	185	294	771	798	904	608	265	575	509	253	536	582	405	379	1053	909	936	197	202	476	491	494	1170	763	880	211	757	262	527	228	708	201	515	632	235	982	1498	1246	46.634
ENSG00000178719	0.27861	0.975292	0.616562	1.51196e-07	8.16552	1.08695e-08	403	1246	404	1163	742	1032	2225	2380	2602	1555	1033	1881	1311	812	1834	1261	1316	1199	3183	2728	2471	1094	971	2639	2846	2660	5911	3178	3207	1143	2941	735	1739	759	2666	691	2046	2435	1102	2815	4272	3678	213.562
ENSG00000106952	-1.37581	-2.39187	-2.09127	1.51491e-07	1.28265	1.09027e-08	15	23	13	45	30	42	86	104	103	37	3	8	29	5	10	47	12	4	47	37	32	6	4	2	6	3	24	16	27	4	41	3	27	1	24	4	6	2	1	17	34	17	7.949
ENSG00000185480	-1.07503	-0.839347	-1.28115	1.54348e-07	2.05032	1.11204e-08	25	35	17	41	31	45	82	69	83	23	12	25	19	14	15	38	30	9	34	35	32	10	5	28	23	20	34	63	52	15	28	6	24	7	28	11	16	14	4	31	37	43	13.248
ENSG00000163808	-1.80458	-1.33532	-2.65587	1.55103e-07	1.25416	1.11871e-08	11	78	8	72	20	54	86	87	58	36	6	3	13	11	7	20	8	7	32	24	25	11	8	8	5	13	50	39	54	8	24	0	15	2	15	1	1	2	4	14	18	24	5.829
ENSG00000072422	-0.662803	-0.341323	-0.993185	1.56867e-07	2.19287	1.13267e-08	19	34	10	44	21	28	56	95	81	36	17	31	26	10	25	31	27	21	46	27	35	17	15	23	26	22	70	51	62	14	26	12	21	11	29	7	16	14	9	37	45	40	10.069
ENSG00000122877	0.864795	0.708251	0.960004	1.59195e-07	7.7347	1.15073e-08	356	689	316	679	566	638	1309	1395	1442	2364	906	1273	1800	942	1157	2385	1365	817	2465	2115	2053	793	815	1024	1103	1145	2301	1743	1993	796	2984	722	2212	831	2568	768	982	1337	494	2101	3343	2884	188.655
ENSG00000185033	0.0399089	1.05728	0.6893	1.60232e-07	3.36734	1.15949e-08	11	55	18	39	18	45	81	93	92	57	25	56	45	13	37	59	27	38	104	106	88	51	46	80	81	88	282	108	135	68	118	43	96	21	126	40	85	60	34	110	136	134	5.829
ENSG00000198467	-0.797829	-0.915208	-1.85869	1.62432e-07	2.15	1.17669e-08	21	66	19	52	44	55	69	72	72	37	16	47	27	14	26	27	31	31	46	37	39	17	11	24	20	22	112	21	34	15	25	6	11	10	25	4	17	15	8	16	28	18	11.129
ENSG00000087301	-0.711259	-0.939514	-0.990015	1.62602e-07	3.05713	1.17921e-08	30	63	18	56	45	67	177	189	205	49	20	52	51	23	52	50	45	32	112	111	104	19	16	32	47	39	58	104	108	15	60	16	48	17	53	17	23	51	14	62	122	100	15.898
ENSG00000152102	-0.382147	-0.469549	-0.567492	1.64284e-07	6.77803	1.1927e-08	270	820	250	794	415	721	1680	1816	1943	904	465	608	708	444	587	920	633	429	1087	901	984	268	258	518	510	495	1410	1244	1351	258	1054	247	738	266	900	226	353	564	201	887	1461	1240	143.081
ENSG00000183688	-0.497597	-1.3856	-0.997474	1.65513e-07	4.21726	1.20423e-08	41	160	49	155	69	135	464	522	582	232	60	132	182	82	113	213	98	93	252	194	221	19	19	74	55	67	229	149	155	21	249	26	181	41	213	23	73	113	40	98	180	168	21.727
ENSG00000282851	1.45205	0.385818	1.51402	1.65513e-07	2.52882	1.20415e-08	10	20	3	16	19	16	35	33	33	108	11	40	88	10	52	60	32	35	113	102	107	17	7	13	27	26	38	51	57	10	122	19	81	22	100	9	32	34	18	76	165	110	5.299
ENSG00000153208	-0.933209	-0.7468	-1.0127	1.67283e-07	4.65884	1.21842e-08	100	213	85	216	154	225	390	447	500	232	67	109	154	67	99	213	97	99	222	187	195	87	87	115	130	127	268	218	205	124	266	73	203	62	217	51	90	105	44	140	221	184	52.993
ENSG00000084733	0.257012	-0.0548751	0.262066	1.67947e-07	8.70102	1.22458e-08	773	2278	759	1985	1252	1844	4070	4659	4746	3838	1355	2605	2914	1352	2588	3786	2060	1922	5583	4671	5104	1011	915	2021	2050	2003	3890	3949	4372	1015	4394	1109	3300	1163	4260	931	2156	2991	1086	4102	6938	5895	409.635
ENSG00000188211	-0.0811954	-0.918204	-0.278935	1.7191e-07	4.09941	1.25483e-08	31	98	34	99	60	88	287	349	373	185	63	125	149	67	99	188	93	93	229	184	200	31	21	53	48	51	145	164	160	34	210	43	163	37	172	42	69	84	32	173	268	237	16.428
ENSG00000153162	2.69546	3.91025	4.03612	1.73262e-07	2.04467	1.26744e-08	3	1	0	3	6	4	4	5	5	26	28	10	29	26	17	37	44	18	23	24	22	53	62	30	29	33	105	57	70	57	89	70	59	61	79	45	46	51	17	52	95	70	1.59
ENSG00000136982	-1.19636	-1.0286	-1.9787	1.73262e-07	1.18298	1.26713e-08	14	26	7	37	19	28	47	57	55	8	13	24	9	10	17	11	13	5	20	27	27	4	5	11	10	11	31	25	34	12	9	5	2	2	6	3	8	7	1	13	37	24	7.419
ENSG00000065911	0.467257	0.766354	0.855279	1.73271e-07	7.25303	1.27023e-08	228	696	189	609	346	587	1014	1185	1161	989	573	988	820	499	928	1033	769	614	1558	1381	1399	548	480	1170	1121	1194	1331	1597	1857	516	1609	665	1096	554	1500	524	1088	1124	416	1655	2630	2188	120.824
ENSG00000128342	1.02502	1.73872	2.11939	1.73271e-07	2.2403	1.26887e-08	6	15	3	11	3	5	19	24	32	46	14	8	23	24	13	31	31	11	43	48	52	27	23	28	18	19	137	59	79	25	118	46	60	37	84	20	22	38	12	61	131	101	3.18
ENSG00000163686	-0.613133	-0.585316	-0.760201	1.74039e-07	4.73932	1.27724e-08	66	242	73	229	102	191	424	465	497	153	89	152	124	90	155	163	153	127	322	228	275	65	55	129	152	135	400	252	285	59	200	74	110	69	171	56	123	195	59	202	335	251	34.975
ENSG00000129195	-2.98083	-1.85101	-3.0065	1.74357e-07	-1.00481	1.28095e-08	3	14	5	10	10	8	29	32	22	4	2	0	2	2	0	1	2	0	3	2	4	2	1	1	1	0	30	8	14	0	1	0	1	1	0	1	1	0	0	11	4	9	1.59
ENSG00000274618	-1.18075	-1.24298	-1.55839	1.74407e-07	2.92209	1.28269e-08	24	111	35	116	40	86	195	206	185	100	25	26	75	15	31	124	31	21	74	75	54	10	17	38	25	37	124	72	100	15	100	9	55	5	90	13	25	31	5	54	73	52	12.718
ENSG00000115107	-0.224705	0.559404	-0.200897	1.75666e-07	6.25285	1.29333e-08	122	438	113	422	210	390	909	1064	1227	378	294	460	294	238	414	376	382	337	837	629	665	282	259	583	675	615	1921	1156	1116	287	609	186	363	152	493	182	399	465	187	624	949	817	64.651
ENSG00000278705	-2.02773	-1.06106	-2.40176	1.77014e-07	2.85939	1.30465e-08	21	169	32	161	68	119	264	287	206	17	29	31	20	20	39	8	31	29	99	102	93	14	12	35	40	41	362	114	155	18	16	15	15	5	20	7	15	31	13	73	108	85	11.129
ENSG00000086061	0.828573	0.287925	0.914925	1.7794e-07	7.44431	1.31288e-08	292	644	256	592	388	626	1190	1278	1555	2525	504	1286	1962	544	1233	2054	878	939	2168	1772	1863	413	392	872	937	857	1050	1621	1592	417	2896	512	2130	543	2753	438	1017	1215	499	1681	2988	2512	154.739
ENSG00000176225	-0.731088	-0.50062	-0.805356	1.86329e-07	2.54011	1.37624e-08	13	54	14	50	23	38	97	120	102	39	29	26	34	16	23	41	29	13	67	49	53	12	15	32	37	37	69	71	59	18	43	11	45	12	44	11	27	27	15	36	69	59	6.889
ENSG00000058056	-0.424969	0.622579	-0.308934	1.88873e-07	3.29003	1.39801e-08	29	38	16	60	31	39	143	148	139	59	33	39	42	27	34	66	67	17	102	65	99	49	52	85	113	89	163	159	156	49	97	23	75	12	75	16	32	36	20	84	128	119	15.368
ENSG00000168884	0.647458	0.890142	0.804559	1.88873e-07	5.4997	1.39765e-08	63	185	63	173	125	148	271	306	372	308	171	279	265	155	240	265	259	172	616	559	584	166	152	257	274	277	1136	434	569	142	404	145	278	142	338	142	254	338	126	531	897	760	33.386
ENSG00000267534	0.286683	0.624677	0.260401	1.89944e-07	5.26944	1.40744e-08	71	198	59	174	110	168	325	362	371	277	134	238	221	127	225	291	212	140	473	441	377	110	118	241	263	259	890	453	524	138	380	93	206	95	308	89	185	236	98	366	619	509	37.625
ENSG00000049449	0.526958	0.607012	0.821214	1.90272e-07	4.09669	1.41136e-08	26	79	20	78	35	68	100	139	163	163	42	111	137	51	96	142	65	74	190	152	198	53	40	121	120	111	210	156	179	57	210	51	161	58	192	60	92	113	42	223	288	258	13.778
ENSG00000154146	-1.3299	-1.19749	-2.06192	1.93776e-07	1.34784	1.43889e-08	8	41	16	31	28	19	80	84	58	14	13	20	9	10	13	16	18	5	37	20	24	4	6	6	9	9	83	27	31	6	11	10	7	5	7	6	12	14	0	16	27	13	4.239
ENSG00000120868	-0.542043	-0.551489	-0.603406	1.98851e-07	5.38922	1.47814e-08	94	302	120	288	164	282	698	798	818	247	133	191	192	131	214	259	219	171	575	459	561	112	102	216	210	202	447	405	486	109	381	90	278	102	326	91	171	199	73	389	578	521	49.813
ENSG00000242247	0.546843	0.593521	0.828511	1.99092e-07	6.15782	1.4815e-08	111	265	103	282	157	241	516	604	655	747	251	400	549	221	381	662	392	263	730	673	659	260	228	394	441	422	647	756	793	227	1065	245	796	230	992	227	396	456	158	717	1147	944	58.822
ENSG00000161835	0.452781	1.45521	1.35032	1.99838e-07	1.69219	1.48862e-08	6	7	3	13	6	5	25	27	15	18	10	10	9	6	14	9	13	14	43	29	31	11	11	34	23	28	109	31	42	15	36	13	24	14	37	14	22	27	19	48	64	55	3.18
ENSG00000110911	0.403488	0.514337	0.594106	2.00814e-07	8.01302	1.49748e-08	411	1147	340	1069	597	1013	2194	2496	2583	1754	887	1467	1336	940	1450	1645	1412	1160	3384	2938	3195	729	753	1549	1530	1581	3067	3069	3439	739	2179	829	1782	859	2196	772	1347	1892	723	3146	4802	4116	217.801
ENSG00000136104	-0.422056	-0.509556	-0.632482	2.02284e-07	4.40016	1.51003e-08	48	162	56	158	100	127	303	349	376	127	73	125	103	68	133	165	110	113	259	212	224	44	51	118	102	113	233	214	235	52	187	35	121	60	166	53	67	94	44	175	268	249	25.437
ENSG00000138778	-1.38289	-1.38224	-1.81016	2.04801e-07	3.25179	1.53043e-08	59	157	55	140	101	143	184	221	171	148	31	23	130	28	29	102	36	20	96	62	65	26	33	35	44	38	75	87	130	29	94	15	72	14	103	12	22	31	8	43	65	69	31.266
ENSG00000112715	1.44875	1.81794	2.36327	2.05538e-07	5.07256	1.53757e-08	19	80	24	68	37	53	144	148	154	598	90	152	455	66	148	611	135	102	261	266	232	160	139	218	213	227	640	362	352	140	1156	235	902	116	1263	144	302	299	107	346	482	447	10.069
ENSG00000174574	0.283899	0.306254	0.438992	2.15848e-07	7.03992	1.61639e-08	227	625	192	578	331	549	1204	1383	1514	1010	446	849	797	399	800	1128	673	566	1572	1276	1318	371	339	752	833	768	1393	1381	1578	367	1362	418	1047	401	1317	357	716	934	342	1334	2071	1767	120.294
ENSG00000178035	-0.443073	-0.398444	-0.652526	2.16619e-07	4.74918	1.62387e-08	76	224	65	225	109	194	354	424	425	228	72	148	184	93	143	224	164	112	293	231	246	72	49	147	115	139	477	295	319	75	250	57	179	47	196	51	94	128	49	222	337	318	40.275
ENSG00000154429	-0.482221	-0.672318	-0.67727	2.23367e-07	5.72318	1.67622e-08	159	421	126	403	206	400	828	901	948	329	204	313	248	199	318	326	320	230	706	562	538	125	117	254	258	276	423	535	581	120	402	106	268	142	356	118	247	301	111	439	678	618	84.259
ENSG00000010292	-0.762331	-0.603427	-0.782114	2.23705e-07	5.29128	1.68052e-08	117	361	99	340	180	276	715	776	711	299	125	156	246	91	159	303	155	135	493	389	400	89	95	151	155	147	923	485	548	94	356	91	231	84	285	75	143	177	70	369	610	477	62.002
ENSG00000162894	-0.0949348	-1.27827	-0.813951	2.26489e-07	7.63193	1.70456e-08	495	1477	518	1323	820	1227	4151	4502	4988	3062	574	1284	2501	680	1269	2957	1089	1003	3640	3108	3201	303	304	463	457	459	2954	1660	1753	263	2701	284	2082	350	2232	296	486	711	286	1683	2762	2257	262.315
ENSG00000082438	-0.426274	-1.6706	-1.42382	2.26489e-07	1.28513	1.705e-08	8	26	18	30	15	16	54	50	45	44	10	21	27	16	10	28	19	16	33	28	21	2	4	4	5	9	13	22	22	3	19	2	18	6	29	5	4	14	2	13	13	18	4.239
ENSG00000164111	0.398892	0.169503	0.637176	2.33521e-07	9.88679	1.75978e-08	1431	4554	1276	4330	2216	3988	8493	9325	10378	11139	2640	5700	8001	2647	5491	11186	4092	4242	10543	9107	9362	2289	2157	4762	5133	4990	9827	8449	8820	2317	12657	2963	10058	2963	12654	2749	5526	7000	2610	9502	15424	13078	758.329
ENSG00000127564	-2.18496	-1.36714	-2.88865	2.34111e-07	1.83005	1.76608e-08	17	88	13	75	32	89	140	175	147	10	19	16	4	17	20	4	25	13	50	57	47	6	11	14	13	18	200	68	63	3	6	4	6	6	4	5	7	11	3	31	48	41	9.009
ENSG00000177556	0.373942	0.779337	0.463377	2.41211e-07	5.94437	1.82154e-08	110	290	85	248	139	221	560	572	570	546	193	352	549	180	335	395	237	211	790	690	651	187	175	433	424	403	1667	778	853	216	603	148	460	136	578	121	285	427	135	723	1130	925	58.292
ENSG00000143622	0.497204	0.320821	0.67205	2.41585e-07	6.8562	1.82627e-08	219	519	159	412	291	412	984	1054	1146	1032	389	729	827	374	676	1062	568	539	1509	1209	1264	324	322	617	684	663	807	1143	1276	317	1410	369	1101	412	1399	318	571	853	289	1175	2011	1724	116.055
ENSG00000155659	-1.63944	1.07658	-0.794409	2.42716e-07	3.76137	1.83673e-08	41	151	44	149	77	147	120	128	131	65	23	35	51	11	40	53	27	32	42	41	33	121	122	321	330	324	246	216	191	149	161	52	89	40	91	51	100	103	51	39	49	57	21.727
ENSG00000188549	-0.919611	-0.0121404	-0.930887	2.44942e-07	2.98811	1.85551e-08	22	46	25	61	30	48	152	156	190	46	14	34	40	16	43	46	27	23	85	69	68	20	21	38	48	65	276	138	137	27	32	10	41	21	46	19	33	62	21	61	96	78	11.658
ENSG00000171649	-0.692491	-0.550503	-0.867352	2.45636e-07	2.03874	1.8627e-08	12	32	6	39	18	36	84	76	70	29	14	24	22	9	18	28	14	15	52	47	41	11	6	20	29	24	68	44	36	13	33	8	22	8	33	8	13	22	8	35	40	48	6.359
ENSG00000137331	1.14372	2.23639	2.49984	2.46045e-07	6.15393	1.86774e-08	59	239	49	239	76	203	150	184	223	644	250	353	503	196	346	680	321	262	321	252	268	417	364	971	995	954	859	548	565	475	1475	612	1157	534	1444	550	909	970	404	574	900	749	31.266
ENSG00000170017	0.665539	1.07912	1.16437	2.48203e-07	9.26997	1.88607e-08	765	2472	572	2422	1035	2164	3754	4116	4370	5310	2067	3951	4062	1744	3757	5019	2969	2548	5759	4595	4740	2562	2461	5813	5899	5667	4197	5644	6286	2544	8011	2786	5607	2251	7369	2376	4909	5083	1914	6248	9106	8009	405.396
ENSG00000172893	-0.897609	-1.41705	-1.69028	2.51031e-07	3.90837	1.90955e-08	46	244	44	235	74	206	311	328	419	105	50	162	71	48	181	114	75	160	158	150	147	24	11	88	77	98	154	160	117	16	99	18	73	16	79	11	85	130	47	72	114	103	24.377
ENSG00000105516	-1.48549	-1.24616	-2.30806	2.58751e-07	2.53265	1.97031e-08	29	70	38	57	63	56	180	217	225	27	29	39	10	22	33	15	38	29	89	85	80	10	7	18	24	23	200	83	78	17	16	7	12	16	13	10	5	21	9	61	64	57	15.368
ENSG00000250929	0.970516	1.04024	1.05923	2.59489e-07	3.52691	1.97798e-08	23	56	8	49	30	43	53	67	53	113	56	57	81	42	58	89	75	47	145	132	130	45	45	78	56	75	136	127	160	40	95	40	93	45	133	37	55	79	22	125	207	185	12.188
ENSG00000164663	-0.57547	-0.488246	-0.880436	2.60067e-07	2.72413	1.98443e-08	27	40	17	51	37	47	137	94	111	45	19	31	36	23	39	50	33	19	73	73	75	26	16	36	41	26	95	75	69	13	59	15	36	14	46	13	19	28	15	38	68	69	14.308
ENSG00000159202	0.461636	0.327443	0.530692	2.71451e-07	6.88121	2.07344e-08	205	489	205	423	311	431	1104	1159	1186	1142	396	670	924	336	636	1104	543	509	1624	1425	1510	323	328	563	543	567	1975	1155	1300	315	1543	337	1044	309	1368	279	570	667	299	1264	2054	1808	108.636
ENSG00000182481	-0.458266	-0.40314	-0.360121	2.73395e-07	6.65837	2.09044e-08	253	749	224	729	376	693	1426	1595	1493	732	290	546	518	300	574	629	487	405	1122	994	946	274	236	418	487	483	1160	1175	1348	250	900	254	677	258	825	234	415	562	234	1018	1606	1345	134.072
ENSG00000143851	0.584321	0.538195	0.826733	2.73511e-07	6.46926	2.09348e-08	113	369	88	350	138	328	775	868	1013	733	275	551	553	275	501	840	414	422	1214	1039	1061	173	211	410	445	420	2247	1091	1187	196	1155	277	792	337	1010	255	414	653	219	1165	1762	1432	59.882
ENSG00000177426	0.171162	0.52217	0.425902	2.7706e-07	4.95639	2.12283e-08	44	164	42	138	80	127	309	305	332	235	95	190	175	72	176	217	132	126	341	299	309	92	99	210	224	219	541	316	339	104	296	100	250	96	302	95	186	221	70	296	480	409	23.317
ENSG00000153560	0.463939	0.335931	0.657458	2.80411e-07	6.40477	2.15072e-08	134	366	131	336	228	322	701	760	803	801	280	526	628	250	536	799	412	391	994	833	819	216	218	485	527	502	770	798	802	252	1075	281	822	323	1095	253	410	597	220	790	1324	1119	71.011
ENSG00000159322	0.257563	0.50639	0.518863	2.82091e-07	7.13669	2.16582e-08	201	719	164	618	292	646	1389	1424	1600	972	445	910	707	360	841	962	566	659	1734	1530	1578	387	380	945	1007	978	2146	1530	1714	390	1439	392	1054	406	1361	389	781	1035	353	1619	2658	2164	106.516
ENSG00000139970	0.838773	0.867807	0.771683	2.86063e-07	5.3201	2.19858e-08	72	166	44	109	113	135	273	268	293	414	214	222	398	163	207	391	263	136	482	398	409	149	145	188	215	219	815	515	520	98	531	110	336	113	373	134	158	263	101	361	629	478	38.155
ENSG00000066697	0.794353	0.534233	0.889458	2.86455e-07	6.29641	2.20385e-08	131	317	96	327	169	282	482	572	586	883	310	526	672	297	523	895	419	425	856	729	677	225	217	419	444	460	638	762	810	222	1100	266	871	283	954	228	428	663	239	638	1117	932	69.421
ENSG00000079819	-0.448829	-0.930551	-0.861804	2.86478e-07	5.86462	2.20629e-08	223	512	216	492	393	459	666	851	868	610	222	331	464	243	315	584	348	260	665	527	503	155	160	196	183	215	547	520	475	163	528	126	447	120	537	126	194	250	90	383	620	531	118.174
ENSG00000143126	-1.40584	-1.17343	-2.15537	2.87089e-07	0.343187	2.21325e-08	9	19	4	19	12	10	43	40	37	7	2	9	4	2	12	5	7	11	16	14	13	1	1	4	4	7	28	19	25	5	9	0	2	0	3	1	7	5	5	7	14	13	4.769
ENSG00000145358	-1.71893	-2.15129	-2.48868	2.91771e-07	0.0919492	2.25165e-08	3	26	2	20	9	29	42	40	34	3	3	14	2	2	8	5	5	4	13	24	8	2	2	2	1	6	8	9	11	2	1	2	2	2	1	1	5	5	5	8	11	11	1.59
ENSG00000197837	-1.00725	-0.36818	-1.03882	2.93348e-07	3.35548	2.26613e-08	32	98	33	105	48	91	172	213	169	41	32	62	39	28	41	34	44	52	116	116	82	25	34	60	58	71	272	130	117	27	45	16	47	21	59	15	42	69	20	87	141	120	16.958
ENSG00000198805	0.158203	0.462333	0.557321	2.94649e-07	6.75045	2.2785e-08	159	566	150	518	245	527	902	1063	1084	818	315	544	657	290	598	933	481	414	1038	954	897	372	314	683	688	639	1590	1069	1127	367	1326	420	1028	348	1284	343	596	694	307	1060	1491	1364	84.259
ENSG00000182541	0.074015	1.14156	0.79854	2.98243e-07	4.07203	2.30865e-08	20	57	16	66	25	55	169	160	199	116	48	64	83	28	49	133	46	48	162	164	138	97	119	99	126	138	478	208	213	113	245	84	205	47	274	55	85	83	38	163	253	254	10.599
ENSG00000168899	0.787352	1.17099	2.04956	3.03227e-07	1.3171	2.35385e-08	4	4	7	7	4	5	14	10	15	15	4	11	16	5	8	33	5	6	29	24	21	9	6	11	8	17	63	15	30	13	54	15	26	11	73	8	15	13	6	59	99	72	2.12
ENSG00000236841	-1.30927	-3.05573	-2.25363	3.03227e-07	-0.579127	2.35439e-08	3	19	3	12	4	16	24	25	18	11	2	4	4	1	4	9	5	6	8	5	7	0	3	2	2	0	0	3	9	0	3	2	5	0	8	1	0	2	1	3	3	8	1.59
ENSG00000080845	0.655652	0.73677	0.780926	3.03227e-07	6.5699	2.35084e-08	163	418	136	353	233	342	602	673	666	998	365	549	840	327	542	805	526	399	1050	867	856	312	347	544	594	601	1739	783	923	313	1315	309	881	329	1278	242	491	633	223	903	1333	1097	86.378
ENSG00000109084	-0.754506	-1.22386	-1.59403	3.06165e-07	2.50313	2.37962e-08	15	75	16	59	42	72	138	144	135	67	16	48	70	20	45	72	32	37	60	50	51	11	10	18	23	19	84	82	78	3	48	4	54	4	62	5	11	20	10	30	55	42	7.949
ENSG00000099219	-0.574243	-0.949031	-1.09663	3.06513e-07	6.95113	2.38716e-08	368	1227	302	992	568	982	2614	2877	2827	688	438	849	508	478	904	699	695	645	2063	1831	1886	237	219	484	514	550	1334	1475	1639	239	669	200	468	204	630	201	467	610	253	1204	1947	1681	195.014
ENSG00000006062	-0.622495	-0.646174	-0.930359	3.06513e-07	4.74303	2.3871e-08	90	252	60	229	115	211	470	524	527	156	100	163	122	66	162	191	116	124	414	316	336	53	53	121	125	143	609	276	298	52	202	58	130	43	145	41	84	143	58	251	383	328	47.694
ENSG00000186480	0.968082	0.0400467	0.886741	3.08748e-07	7.61465	2.407e-08	204	991	143	916	248	764	1807	2091	2363	2123	677	1831	1720	623	1781	2195	972	1428	3450	2922	3143	240	223	804	822	824	2423	1978	2306	250	2950	417	2120	487	2653	424	1126	1973	702	2382	3905	3451	108.106
ENSG00000130766	-0.0136402	0.829193	0.591409	3.17566e-07	4.45485	2.47825e-08	31	93	16	79	56	67	257	269	297	119	63	84	98	34	96	127	81	71	272	243	234	83	62	166	172	178	654	293	314	74	246	71	174	50	216	57	148	151	85	290	388	386	16.428
ENSG00000197122	0.578526	0.673088	0.689028	3.18567e-07	8.37938	2.48857e-08	447	1291	410	1184	770	1062	2929	3220	3353	2280	1181	2076	1850	1130	1931	2453	1680	1460	4939	4292	4497	945	819	1699	1823	1851	9440	3719	4403	938	3235	926	2166	983	2903	848	1663	2450	903	4340	6739	5811	236.878
ENSG00000006118	1.37249	2.37818	1.80147	3.19264e-07	3.31218	2.49653e-08	13	29	8	24	10	26	26	28	37	54	54	74	42	29	54	57	76	37	93	90	61	86	55	96	122	113	300	96	106	74	90	66	49	44	83	59	110	104	43	80	147	104	6.889
ENSG00000132002	0.301545	-0.112015	0.332381	3.1955e-07	5.87583	2.50129e-08	117	299	96	283	153	259	599	657	724	478	174	417	382	216	420	516	333	338	730	620	681	101	115	262	257	270	832	541	529	123	674	161	449	187	673	145	294	456	175	589	957	736	62.002
ENSG00000162458	-2.39717	-1.80136	-2.75749	3.22959e-07	0.981942	2.53052e-08	9	57	8	54	11	37	67	72	98	5	1	12	2	6	16	4	8	21	24	10	14	3	4	19	12	18	29	14	11	7	1	2	2	5	4	4	14	19	18	12	23	9	4.769
ENSG00000100219	0.168388	0.489418	0.497757	3.24441e-07	6.16461	2.54468e-08	107	337	121	326	215	293	631	678	708	524	240	376	428	205	361	534	371	238	731	686	642	255	252	418	476	465	1038	669	807	243	848	249	636	230	856	231	363	382	170	730	1097	977	56.702
ENSG00000175215	-0.326994	0.318403	-0.0905986	3.31772e-07	6.37644	2.6048e-08	181	422	176	431	269	344	1099	1233	1177	513	259	363	397	210	346	506	380	256	876	809	791	357	368	496	557	514	1569	834	1086	349	775	236	557	214	742	226	405	462	160	738	1162	949	95.917
ENSG00000101280	-2.98129	-4.11304	-4.48282	3.33262e-07	-0.995619	2.61913e-08	2	17	2	15	4	12	113	109	147	1	1	5	1	0	3	2	1	1	23	20	20	0	0	0	0	0	12	4	9	0	0	0	1	0	0	1	0	0	0	3	11	9	1.06
ENSG00000267452	-2.35648	-2.50509	-3.28704	3.35406e-07	-1.0414	2.63862e-08	2	15	3	14	12	16	24	17	26	0	3	3	1	2	4	1	3	1	4	6	9	0	1	6	0	0	9	8	4	0	2	0	0	2	0	0	2	0	0	8	6	1	1.06
ENSG00000048471	-0.335167	-0.0875818	-0.371946	3.36552e-07	5.98384	2.65029e-08	145	399	158	378	240	329	889	949	961	450	225	352	328	179	313	447	314	251	704	591	619	200	189	347	366	346	1242	666	719	166	571	138	410	158	495	152	264	351	123	535	829	691	76.84
ENSG00000114127	0.757577	0.054161	0.951617	3.37239e-07	6.60026	2.65836e-08	157	375	155	313	240	299	790	863	866	1207	271	715	876	259	663	1067	409	497	1480	1220	1374	261	250	419	422	436	375	685	802	263	1527	372	1236	334	1471	250	576	629	235	1233	1922	1691	83.199
ENSG00000163734	2.48354	4.28839	4.16287	3.38501e-07	4.49066	2.67097e-08	19	34	7	39	10	37	20	15	18	204	75	102	186	91	86	233	130	59	83	79	73	313	243	357	407	413	281	365	279	325	593	498	437	289	597	323	348	331	129	170	235	229	10.069
ENSG00000168298	-0.935595	-0.196451	-1.04236	3.41442e-07	4.94271	2.69687e-08	116	370	106	309	170	274	393	392	395	188	82	143	164	93	137	100	184	127	269	246	211	138	123	227	217	198	777	278	281	138	171	64	178	67	203	72	104	130	59	208	296	238	61.472
ENSG00000263528	0.555802	0.932113	0.772296	3.45716e-07	5.27609	2.73335e-08	36	170	38	153	62	136	323	365	383	258	98	280	188	102	246	275	171	162	577	498	504	129	126	227	256	259	1163	488	562	104	381	117	269	104	345	95	226	273	110	499	792	691	19.077
ENSG00000076108	0.549793	0.483174	0.805835	3.49173e-07	6.78542	2.76344e-08	157	439	162	415	246	375	915	967	1052	1355	314	620	990	264	633	1240	467	425	1306	1120	1195	327	328	526	575	601	1717	906	1163	316	1742	354	1304	335	1605	279	555	689	276	1247	1855	1652	83.199
ENSG00000184106	1.55662	2.18854	2.28439	3.51031e-07	0.795428	2.78091e-08	4	1	1	2	4	0	6	8	9	12	6	7	11	6	6	12	10	9	15	14	21	17	7	10	8	11	36	24	27	10	31	12	10	13	16	12	16	21	3	23	42	29	2.12
ENSG00000234745	0.190844	0.515531	0.44122	3.54786e-07	11.6403	2.81345e-08	5455	13505	5030	12368	9099	11035	32364	35675	36101	22174	10088	15907	16545	9178	15756	23512	15151	11127	41859	36505	35682	10784	9656	17357	18515	18353	76048	34837	38778	10174	33506	9834	22880	9464	30394	9083	15306	19581	7935	35742	55887	47927	2890.76
ENSG00000158714	-0.212383	0.472962	0.00362843	3.62722e-07	7.81129	2.87924e-08	394	1361	364	1271	674	1129	2524	2662	2893	1610	643	1159	1348	531	1162	1609	870	867	2060	1772	1666	827	811	1774	1936	1805	4090	2451	2645	895	2169	752	1313	598	1874	685	1235	1396	506	1661	2667	2284	208.792
ENSG00000113569	-0.495371	-0.431733	-0.665869	3.76968e-07	5.45876	2.9953e-08	105	354	95	363	170	296	697	802	753	296	154	252	226	154	206	251	237	182	509	488	531	116	103	250	238	261	430	528	552	118	380	97	226	77	341	96	156	198	83	385	635	557	55.643
ENSG00000090013	-1.10363	-1.18538	-1.3811	3.90465e-07	5.7557	3.10562e-08	175	681	140	684	287	635	1242	1400	1458	222	137	442	200	161	413	199	212	322	775	643	687	100	85	225	265	243	1148	539	543	81	298	75	218	108	238	79	224	368	144	425	812	619	92.738
ENSG00000255112	0.330308	0.207779	0.504707	4.04263e-07	6.51597	3.21855e-08	151	453	148	393	272	331	848	910	955	812	294	519	650	293	498	815	502	381	1078	926	998	293	230	442	412	492	967	851	997	274	1082	282	874	278	1074	249	449	751	238	854	1443	1231	80.019
ENSG00000108578	-0.238233	-0.454437	-0.438432	4.09237e-07	4.9034	3.26138e-08	82	196	74	181	123	182	423	472	461	247	111	192	213	108	165	265	136	108	378	316	325	70	74	134	128	139	383	310	314	64	318	78	217	61	258	54	100	150	60	247	435	334	43.454
ENSG00000136144	-0.577193	-0.341888	-0.609057	4.14716e-07	4.5462	3.30831e-08	58	163	57	136	106	169	366	380	433	142	68	136	99	64	135	142	125	105	252	207	212	71	64	127	146	126	236	284	294	70	178	64	135	57	151	50	93	122	55	189	307	267	30.736
ENSG00000142197	0.0513306	-0.539139	-0.252048	4.14804e-07	7.80045	3.31228e-08	475	1500	459	1384	781	1269	2824	3146	3432	2314	841	1536	1931	813	1545	2166	1255	1272	2603	2393	2408	442	414	798	913	916	3342	1778	1986	429	2669	437	1946	514	2513	464	882	1334	529	1627	2794	2303	251.716
ENSG00000132170	-0.505186	-0.5735	-0.856979	4.30513e-07	5.03656	3.44112e-08	77	258	88	265	142	235	542	588	667	190	131	214	136	131	219	183	203	158	421	370	371	70	66	156	159	173	481	378	383	77	207	70	151	85	185	51	115	212	75	238	423	358	40.805
ENSG00000204634	-0.364054	-0.881786	-0.716448	4.35395e-07	7.18708	3.48357e-08	351	1376	314	1191	606	1132	2415	2616	2855	998	430	1247	775	456	1165	944	680	964	2129	1867	2021	249	224	561	609	632	2217	1357	1307	240	1102	258	769	273	1067	267	632	1078	374	1228	1964	1684	186.005
ENSG00000127507	0.200016	0.574147	0.496742	4.43678e-07	7.52298	3.55334e-08	288	846	230	798	397	752	1902	2001	2060	1466	576	865	1132	514	858	1418	806	603	2248	1941	1846	710	670	961	1029	1058	3162	2247	2433	640	2439	711	1526	532	2048	594	887	1039	352	1919	2803	2499	152.62
ENSG00000140479	-1.11433	-1.01964	-1.49104	4.52244e-07	5.23201	3.62551e-08	125	530	133	526	221	498	648	744	679	166	145	274	112	131	274	161	211	221	375	317	343	99	71	211	211	202	530	330	372	81	143	83	110	92	135	94	164	274	106	233	354	318	66.241
ENSG00000134531	0.028073	-0.534814	-0.221732	4.532e-07	9.47334	3.63675e-08	1627	4971	1493	4524	2725	4209	8407	9348	9262	5476	2803	5294	4041	2542	5071	5421	4401	3763	10444	9046	9019	1838	1705	2729	2865	2995	5734	5268	6088	1639	5939	2004	4231	2049	5294	1903	3238	4138	1388	6398	10666	9393	862.195
ENSG00000149554	-0.713978	-0.89964	-0.936619	4.55348e-07	3.29922	3.65796e-08	23	93	21	87	61	85	184	206	195	96	31	45	74	29	44	107	40	20	133	90	110	19	27	32	42	47	79	110	117	35	84	21	61	28	96	13	35	43	18	79	114	97	12.188
ENSG00000198018	0.440752	0.239702	0.585732	4.55348e-07	6.2237	3.66116e-08	115	348	89	319	163	287	744	760	867	753	240	464	564	204	441	759	343	320	945	845	877	200	223	364	360	335	982	666	848	169	1066	272	785	213	962	207	390	453	175	702	1240	1018	60.942
ENSG00000181754	-1.35542	-1.55274	-1.90535	4.55559e-07	0.276831	3.66645e-08	3	18	4	15	8	18	37	41	43	9	2	5	5	3	12	3	8	6	18	11	22	0	1	2	7	6	24	15	17	1	8	4	3	2	3	1	4	9	1	11	12	10	1.59
ENSG00000076685	0.529652	-0.00196883	0.602774	4.56732e-07	6.93645	3.67949e-08	203	488	182	465	341	422	1211	1399	1380	1365	367	877	1018	332	759	1331	562	548	1860	1574	1677	295	297	552	548	547	735	1148	1260	264	1670	361	1209	375	1501	302	653	786	288	1429	2396	2023	107.576
ENSG00000224137	-0.667276	-0.329188	-0.888499	4.57862e-07	2.27542	3.6922e-08	16	29	21	31	21	35	74	91	91	31	11	25	34	14	25	32	18	26	42	42	49	12	19	33	30	23	68	56	61	16	33	6	27	10	31	4	19	33	13	36	54	42	8.479
ENSG00000184371	0.711579	1.43167	1.14601	4.58004e-07	10.5346	3.69696e-08	1354	7733	1025	7226	1967	6497	7917	9000	8876	8076	5893	10676	6679	5065	10211	8099	8169	7401	13563	11275	11575	5044	4940	15989	17070	17227	41098	14139	18983	5012	13166	5259	9184	5272	12067	5132	12664	15424	6174	15496	22439	19742	717.524
ENSG00000134042	-3.36784	-2.67785	-3.38525	4.61508e-07	-0.844507	3.72888e-08	4	25	5	22	12	34	16	28	26	0	2	7	0	1	2	1	1	3	5	1	1	3	1	6	5	2	8	6	0	0	1	1	1	0	0	1	3	6	3	4	2	1	2.12
ENSG00000172738	0.761567	0.780897	1.08108	4.62948e-07	2.62211	3.74416e-08	14	18	3	19	13	18	37	55	61	50	19	40	39	21	34	49	39	22	90	73	66	19	12	36	33	29	119	59	94	12	67	20	63	24	75	22	41	31	13	109	131	106	7.419
ENSG00000144837	1.26695	2.32844	2.71135	4.64097e-07	-0.218148	3.75711e-08	0	2	1	1	0	0	4	1	8	7	0	1	4	1	8	6	2	10	7	6	10	2	4	3	14	14	19	12	17	3	17	3	18	1	16	3	11	12	3	20	29	28	0
ENSG00000128641	0.913616	1.32637	1.44886	4.70714e-07	4.61456	3.81439e-08	21	98	9	84	42	77	129	148	148	176	103	179	167	89	147	234	100	119	204	181	180	85	72	219	253	227	231	315	332	73	326	114	208	116	279	107	230	303	111	209	359	307	11.129
ENSG00000166165	1.79576	2.9979	3.0725	4.72003e-07	3.9028	3.82856e-08	12	27	11	12	21	9	51	42	33	35	63	77	30	52	77	54	63	33	267	223	240	85	78	158	152	165	419	253	269	75	95	92	74	122	95	97	172	280	107	499	723	690	6.359
ENSG00000081189	-1.81277	-1.59552	-1.85457	4.74039e-07	2.7927	3.84881e-08	49	127	45	124	99	104	122	127	152	45	18	30	45	17	24	68	28	19	38	30	33	37	18	33	48	45	29	53	46	27	61	14	50	16	92	11	29	23	10	21	50	32	25.967
ENSG00000103187	-0.52185	-0.592282	-0.803868	4.74782e-07	7.50182	3.85859e-08	546	1580	575	1454	953	1294	2357	2671	3052	1554	669	1166	1161	656	1049	1626	985	867	1655	1319	1409	490	441	819	811	854	3413	1673	1681	459	1708	384	977	465	1400	353	686	1051	406	1063	1856	1451	289.341
ENSG00000188906	-0.257534	0.696854	0.255107	4.76722e-07	5.54398	3.87811e-08	81	228	72	186	136	195	534	583	597	238	99	247	203	94	247	260	148	154	443	387	417	179	161	522	512	508	499	630	673	186	408	169	331	147	407	116	303	335	137	411	646	606	42.924
ENSG00000171388	-1.8263	-2.92722	-3.41406	4.78068e-07	0.928943	3.89283e-08	12	40	14	39	42	39	126	134	146	18	9	5	9	9	7	20	12	12	54	40	46	6	5	0	0	1	83	23	36	3	6	3	10	1	8	1	1	0	1	14	31	18	6.359
ENSG00000119906	-0.107529	-0.512041	-0.322317	4.96262e-07	6.25286	4.04489e-08	188	500	164	474	266	462	1078	1097	1198	769	265	478	521	274	436	750	398	349	964	784	867	167	169	338	354	369	588	762	753	174	801	185	602	182	680	153	309	399	132	683	1087	936	99.627
ENSG00000123836	-0.492039	-0.490426	-0.725264	4.98692e-07	4.21876	4.06863e-08	55	153	59	149	84	128	296	299	276	170	65	92	137	51	86	162	91	55	200	209	199	40	45	104	99	129	193	197	228	45	181	38	121	33	152	36	49	76	37	142	254	210	29.146
ENSG00000060558	0.06522	0.815848	0.613641	4.99567e-07	6.10259	4.0797e-08	114	328	87	300	184	282	554	593	662	366	216	401	277	174	396	349	270	285	656	572	526	237	226	532	594	621	1726	721	690	263	661	304	428	233	636	208	499	596	238	702	895	933	60.412
ENSG00000170915	-0.850636	-1.01019	-1.5936	5.00438e-07	4.94024	4.09076e-08	101	265	100	278	183	230	896	1010	1004	172	112	175	120	122	157	196	209	108	628	532	535	68	66	117	130	113	563	428	515	53	166	40	105	37	124	32	82	87	38	318	486	438	53.523
ENSG00000273824	1.1802	2.82972	2.68014	5.06639e-07	-0.465936	4.14544e-08	1	0	1	1	0	0	3	2	1	7	1	2	2	1	1	4	4	2	1	7	8	9	4	4	5	5	23	11	21	10	11	2	12	1	13	10	11	5	3	7	20	22	0.53
ENSG00000185885	2.85146	3.05858	4.16937	5.16744e-07	-0.865616	4.2322e-08	0	0	0	0	0	0	0	0	0	6	0	5	5	0	6	2	0	2	14	18	10	1	1	11	8	7	6	2	10	3	19	3	14	2	9	1	14	9	2	18	22	28	0
ENSG00000144455	-0.34038	-0.451035	-0.54277	5.17869e-07	6.25083	4.2455e-08	154	547	149	550	316	476	1244	1405	1353	604	247	399	433	252	411	635	393	300	1056	868	889	159	171	327	368	381	1186	886	935	158	691	159	481	154	604	138	273	372	188	680	1075	945	81.609
ENSG00000133318	-0.517227	-0.429391	-0.556269	5.19339e-07	6.75555	4.26164e-08	291	840	284	796	507	745	1496	1614	1612	732	399	629	634	329	601	772	520	492	1033	855	876	304	316	561	648	601	1140	977	1046	317	1000	291	705	271	942	229	437	677	216	782	1249	1026	154.209
ENSG00000140511	3.06488	2.47408	4.32911	5.20898e-07	-0.43328	4.27854e-08	0	0	0	1	0	0	0	0	1	6	6	9	5	1	5	7	3	2	13	6	14	5	0	10	5	12	3	1	9	4	10	7	13	7	11	3	9	13	6	39	57	31	0
ENSG00000119950	-0.779039	-1.11206	-1.31381	5.2177e-07	4.20531	4.28982e-08	77	180	67	152	112	153	437	480	432	232	47	73	206	51	60	214	79	50	300	262	236	55	48	60	73	61	228	186	224	38	203	19	164	21	166	28	47	53	21	154	188	185	40.805
ENSG00000172183	5.24686	2.12841	6.10897	5.21869e-07	1.43541	4.29474e-08	1	0	0	0	0	0	3	1	8	51	4	86	33	6	69	50	11	39	195	171	191	3	5	12	6	10	9	1	16	4	93	27	84	23	104	20	101	71	33	198	388	289	0.53
ENSG00000125384	1.3097	1.61867	2.00285	5.34591e-07	2.04308	4.40366e-08	1	7	2	7	5	12	18	24	29	31	10	40	20	7	28	22	13	26	63	60	46	6	17	49	37	33	53	44	63	16	52	21	25	19	48	10	49	78	19	64	113	101	0.53
ENSG00000164136	2.03733	1.67254	2.62642	5.34917e-07	1.84225	4.41055e-08	5	5	1	13	3	2	14	11	13	26	11	38	14	9	26	19	17	24	79	69	76	8	16	25	29	28	24	29	44	9	45	19	23	16	40	16	30	41	13	100	161	125	2.65
ENSG00000114251	3.91908	4.72043	5.53665	5.48229e-07	2.35251	4.52464e-08	2	2	0	3	2	2	2	2	4	153	15	12	131	9	24	166	20	7	36	57	37	32	32	70	83	60	84	97	69	41	288	81	212	53	300	53	75	68	27	97	158	127	1.06
ENSG00000043462	0.948038	1.10833	1.47377	5.54519e-07	7.32542	4.58092e-08	208	416	178	423	335	414	926	915	1026	2529	547	760	2001	475	750	2019	770	478	1471	1229	1170	656	630	892	1040	1051	1752	1438	1601	638	3573	668	2640	626	3475	671	977	1100	371	1579	2310	2148	110.225
ENSG00000105655	-1.12558	-1.86205	-2.39299	5.69711e-07	1.37034	4.71092e-08	15	26	15	30	15	33	103	110	122	14	16	19	6	13	15	13	20	34	64	49	50	2	2	11	3	10	56	33	26	2	5	4	9	3	6	3	5	11	1	13	39	33	7.949
ENSG00000132383	-0.503421	-0.525938	-0.712927	5.75937e-07	5.8612	4.76694e-08	153	459	137	421	242	417	996	1082	1096	510	158	277	411	170	282	526	256	222	743	636	668	108	142	249	247	262	981	726	788	159	553	103	392	116	482	93	181	238	101	553	880	740	81.079
ENSG00000116604	0.340386	0.578208	0.584875	5.7646e-07	6.79537	4.78035e-08	180	486	160	468	327	411	949	1035	914	896	380	574	679	351	601	904	631	416	1158	1036	1071	438	405	540	614	659	2171	1024	1257	361	1401	377	937	345	1332	331	609	731	286	1022	1534	1369	95.387
ENSG00000170027	0.22709	0.301458	0.371854	5.7646e-07	8.85535	4.77944e-08	750	2418	668	2160	1281	2132	4410	4776	5081	3558	1506	2596	2827	1508	2749	3423	2271	2089	5535	4817	4865	1238	1232	2740	2786	2831	5477	5242	5519	1300	4692	1275	3066	1370	4280	1172	2521	3213	1263	5007	7963	6762	397.447
ENSG00000136603	1.08566	1.51209	1.55563	5.86387e-07	5.79408	4.8673e-08	87	176	58	172	126	136	169	248	263	475	239	308	372	213	308	441	356	227	488	406	423	289	273	511	516	495	317	575	662	282	664	281	473	262	670	251	416	478	181	530	842	709	46.104
ENSG00000110218	0.456398	0.198309	0.62297	5.87838e-07	5.66936	4.88398e-08	82	239	81	211	137	188	461	501	475	469	163	290	351	151	276	494	269	186	751	630	650	149	146	187	214	213	680	473	546	138	637	196	511	146	668	118	264	304	98	588	963	873	43.454
ENSG00000124496	-0.51006	-0.482638	-0.842799	5.93702e-07	4.3794	4.93738e-08	62	150	42	129	90	140	398	441	460	151	69	117	132	59	102	147	111	110	290	225	236	57	54	76	102	89	413	266	294	43	171	45	108	34	160	27	56	97	35	182	295	253	32.856
ENSG00000120910	0.423874	0.647141	0.890514	6.02296e-07	4.45473	5.0136e-08	44	93	33	80	36	66	163	174	205	162	58	134	140	69	123	173	98	76	227	172	206	91	76	141	153	140	206	192	226	88	278	80	192	70	287	88	135	163	78	221	379	286	23.317
ENSG00000162616	0.935352	0.161078	1.0653	6.03452e-07	4.34151	5.02797e-08	25	57	27	70	55	58	152	164	205	327	58	133	213	64	145	286	79	91	306	240	269	47	55	76	88	100	99	172	191	49	374	62	286	73	348	43	111	155	50	224	415	296	13.248
ENSG00000105486	-1.10443	-0.789749	-1.32339	6.14267e-07	3.36241	5.12293e-08	32	153	38	139	56	112	237	219	199	80	36	50	46	27	51	74	43	30	144	105	87	19	19	41	35	61	368	135	166	14	82	13	44	10	69	15	24	50	15	100	150	144	16.958
ENSG00000138182	-1.01399	-1.41679	-1.49125	6.17525e-07	3.3373	5.15496e-08	68	111	48	127	74	131	179	236	184	166	34	32	98	25	33	114	65	32	114	89	80	30	32	29	34	31	68	94	107	30	122	13	78	19	103	12	26	22	17	47	92	92	36.035
ENSG00000105953	0.312763	0.251467	0.407701	6.30995e-07	8.12615	5.27238e-08	491	1351	386	1266	830	1210	2599	2851	2919	2270	929	1776	1760	949	1649	2336	1432	1205	3470	3029	3056	730	758	1285	1325	1377	5382	2994	3070	697	3151	749	2168	805	2878	648	1332	1964	753	3035	4714	4079	260.195
ENSG00000145604	-0.726089	-0.523176	-0.657641	6.38941e-07	3.10274	5.34382e-08	23	70	23	70	52	58	142	147	152	76	29	40	45	15	42	57	35	21	105	88	75	17	27	50	51	52	101	81	111	20	77	16	57	13	76	15	32	37	21	101	123	105	12.188
ENSG00000169871	0.660393	0.240305	0.655795	6.52442e-07	5.86353	5.46187e-08	73	228	71	228	133	216	575	597	642	682	170	423	475	166	365	632	248	274	975	829	823	123	115	272	297	284	1129	468	497	129	724	140	572	168	696	128	334	367	138	692	1154	968	38.685
ENSG00000133101	1.29668	0.173864	1.24623	6.52695e-07	5.92625	5.46914e-08	62	187	63	144	100	142	553	594	623	636	125	695	447	153	674	620	256	472	1681	1674	1621	92	91	177	203	213	683	570	604	81	774	132	543	192	793	105	405	615	203	1133	1942	1646	32.856
ENSG00000137135	-2.24745	-1.43988	-2.34687	6.5493e-07	-0.317257	5.49303e-08	3	22	4	20	8	16	26	25	24	1	3	5	3	4	0	4	5	1	11	4	5	2	3	4	2	1	26	14	9	1	1	2	3	0	2	0	3	4	2	8	13	5	1.59
ENSG00000102524	1.36691	0.651515	1.67145	6.59037e-07	5.18166	5.53267e-08	52	128	58	145	89	109	134	139	151	416	93	388	363	76	331	435	128	182	594	474	514	100	90	252	220	230	171	213	189	105	666	139	555	91	719	110	337	274	85	467	865	656	27.556
ENSG00000130164	1.143	0.298154	1.37732	6.65769e-07	5.8275	5.59443e-08	62	275	69	254	81	238	235	314	374	760	248	539	567	239	517	820	321	395	504	460	438	131	119	272	246	316	466	285	280	126	1059	223	847	233	951	193	470	680	238	481	766	680	32.856
ENSG00000132205	-0.385701	-0.339895	-0.605559	6.77377e-07	9.23743	5.69731e-08	1635	4566	1578	4447	2684	3949	7736	8746	8921	4160	2185	3639	3226	1990	3736	4352	3241	2848	6609	5705	5717	1696	1606	3230	3448	3515	10141	5276	5760	1629	4311	1580	3076	1442	4092	1458	2833	3482	1209	4225	6486	5797	866.434
ENSG00000164649	-1.0086	-1.56536	-1.96172	6.99213e-07	2.81291	5.88649e-08	35	83	39	101	62	83	226	261	209	122	20	29	82	19	31	118	51	22	107	92	111	5	8	24	24	27	133	81	106	12	67	5	72	5	68	1	9	11	6	64	74	98	18.548
ENSG00000171109	0.52226	0.000472236	0.461643	7.06794e-07	6.69035	5.95588e-08	159	448	172	429	257	390	1039	1175	1221	1070	369	691	777	290	753	1027	543	471	1582	1375	1513	257	217	433	517	551	688	983	1091	224	1269	287	977	236	1166	262	547	631	230	1142	1885	1619	84.259
ENSG00000186648	2.19986	2.90784	2.72144	7.36353e-07	0.58757	6.21077e-08	1	0	2	1	2	1	2	6	3	12	9	7	12	5	7	14	14	7	10	10	18	16	12	9	21	13	48	15	12	15	15	11	15	13	17	6	9	10	2	20	33	34	0.53
ENSG00000263001	0.56868	0.432964	0.59769	7.37083e-07	6.19995	6.22274e-08	116	283	97	274	172	210	717	787	842	744	276	445	607	236	380	709	360	290	1011	938	923	173	172	317	374	394	1187	936	972	194	889	175	670	189	847	174	358	427	166	857	1461	1210	61.472
ENSG00000162437	-1.55195	-1.89213	-2.5603	7.5888e-07	-0.198384	6.41576e-08	4	15	1	15	5	11	42	44	50	8	1	5	8	1	5	6	4	7	14	18	6	0	0	1	1	6	13	19	26	1	4	0	4	2	1	2	1	4	1	4	15	4	2.12
ENSG00000176903	0.431772	0.316132	0.465539	7.5888e-07	5.9875	6.41898e-08	118	279	80	286	164	259	547	634	662	640	243	379	418	240	359	591	377	302	701	624	639	173	162	325	308	326	975	639	739	164	753	177	538	168	680	158	320	495	190	561	934	777	62.532
ENSG00000069399	0.680238	1.77716	1.2107	7.5888e-07	4.09928	6.4247e-08	26	82	29	54	37	61	79	60	74	75	56	108	57	45	106	54	85	78	168	155	156	88	74	175	174	153	545	225	216	95	101	85	89	67	119	68	132	169	85	164	298	257	13.778
ENSG00000127586	-1.83385	-0.730722	-2.35995	7.63874e-07	1.40093	6.473e-08	9	52	12	46	23	38	94	80	68	5	10	8	5	11	17	6	11	11	28	42	30	10	4	14	13	19	146	52	55	3	6	3	3	3	3	9	6	14	2	19	27	47	4.769
ENSG00000152818	-0.617992	-0.540203	-0.766442	7.66513e-07	6.58145	6.5014e-08	346	680	369	643	496	574	1515	1427	1714	836	314	469	591	290	470	816	502	383	917	776	776	295	315	532	499	574	1099	711	860	287	915	230	741	217	794	225	337	430	157	657	1056	808	183.356
ENSG00000166922	0.739017	0.777219	0.906264	7.68101e-07	6.19163	6.52093e-08	52	297	45	273	113	237	689	755	840	564	235	471	448	252	404	526	360	296	1191	1070	1108	244	198	387	392	477	1044	908	984	229	710	346	527	233	655	246	442	501	193	859	1418	1292	27.556
ENSG00000153046	0.372854	0.446967	0.595435	7.76103e-07	5.91505	6.59498e-08	105	270	109	231	165	246	492	477	594	601	209	315	448	212	299	519	295	222	665	553	586	168	171	318	350	351	832	611	676	199	817	191	570	184	761	161	325	450	129	589	892	767	55.643
ENSG00000005844	-0.340499	0.253715	-0.193038	7.87668e-07	6.32254	6.69946e-08	146	447	164	416	240	387	1104	1258	1340	495	227	406	388	225	411	550	359	344	816	584	676	258	254	513	528	483	2123	1013	1112	254	767	204	542	200	614	171	312	532	229	655	1031	856	77.37
ENSG00000178104	0.615341	0.470242	0.721334	7.93917e-07	8.12168	6.75887e-08	447	1121	363	1068	664	998	2117	2354	2658	3163	954	1891	2475	924	1738	3270	1375	1278	2937	2504	2558	761	721	1615	1597	1533	3787	2513	2707	766	4292	879	2899	937	3661	783	1435	2165	767	2259	3652	3156	236.878
ENSG00000091073	0.336201	1.03926	0.686916	7.97037e-07	5.55364	6.79172e-08	46	210	60	192	94	157	360	448	509	239	121	285	200	117	261	236	202	180	682	590	582	150	140	337	364	376	1596	673	800	150	436	136	271	101	412	109	293	381	150	613	982	812	24.377
ENSG00000126215	-1.1599	-0.47468	-1.62843	7.99453e-07	1.95254	6.8186e-08	11	52	11	47	17	48	98	83	89	12	10	29	16	9	23	13	19	10	66	44	49	10	16	26	18	23	148	58	60	6	20	9	12	3	12	4	9	15	8	36	31	59	5.829
ENSG00000196189	-0.0306073	0.96436	0.3821	8.07112e-07	5.47454	6.89029e-08	92	279	76	280	143	243	302	305	297	261	104	267	194	77	239	239	133	173	473	447	378	151	161	379	419	423	1364	684	716	148	433	106	267	79	375	87	266	317	140	515	826	672	48.754
ENSG00000171659	-1.01962	-2.0178	-1.78442	8.07597e-07	4.15464	6.9008e-08	74	149	78	177	132	140	672	758	961	95	69	85	120	104	103	97	122	100	374	312	344	31	29	39	30	43	70	305	308	14	90	31	58	31	73	24	46	75	20	163	336	259	39.215
ENSG00000226004	2.14306	2.37976	3.78521	8.16996e-07	-0.455387	6.99399e-08	0	0	0	0	1	1	1	1	1	6	1	4	0	1	1	5	5	1	26	14	14	3	2	4	2	3	5	13	17	3	19	5	10	8	18	8	8	5	3	30	43	39	0
ENSG00000100731	0.246327	0.855481	0.674017	8.16996e-07	7.01785	6.99054e-08	182	506	193	464	271	480	1121	1214	1413	1074	389	581	831	323	578	1068	566	426	1268	1147	1065	631	597	941	928	990	1516	1343	1594	622	1723	568	1194	421	1678	479	729	672	270	1223	1763	1543	96.447
ENSG00000124256	3.43708	1.05086	4.21892	8.36285e-07	-0.108527	7.16571e-08	0	1	1	1	0	1	3	0	1	17	1	12	10	0	9	10	2	7	58	59	54	3	0	2	2	4	5	1	3	1	28	4	16	7	23	8	10	12	4	48	95	77	0
ENSG00000133639	0.822556	1.42854	1.50634	8.36717e-07	6.57663	7.17601e-08	123	332	106	288	201	254	453	484	433	1020	351	534	729	248	464	857	446	280	703	739	583	534	505	778	819	798	754	948	1016	559	1712	596	1165	416	1519	551	695	668	241	822	1217	1140	65.181
ENSG00000133216	1.06684	0.25435	0.981132	8.41865e-07	5.26583	7.22679e-08	47	168	40	161	61	160	242	295	350	349	110	424	253	105	425	389	145	306	855	706	729	57	68	175	186	218	484	301	284	65	431	86	332	91	385	78	305	362	103	578	963	829	24.907
ENSG00000054965	0.0262982	0.978382	0.397664	8.43086e-07	5.32718	7.24392e-08	73	189	81	153	102	163	328	375	375	330	100	224	259	83	188	321	167	130	308	281	242	220	218	381	383	379	682	477	469	195	552	124	419	99	503	101	220	222	82	332	430	372	38.685
ENSG00000136147	0.978103	0.390007	1.09189	8.44421e-07	4.58253	7.26205e-08	27	81	40	69	58	74	163	183	184	321	79	151	259	76	153	327	122	107	314	248	307	69	69	118	123	143	125	202	203	62	363	93	342	75	430	63	128	148	58	256	389	363	14.308
ENSG00000135678	0.501308	0.663154	0.649666	8.48188e-07	9.48287	7.30113e-08	901	2608	791	2560	1396	2420	7423	8179	8970	6907	2111	4037	5502	2084	3850	6485	3356	2547	9433	8029	8142	2000	2007	4122	4292	4395	9971	11330	11573	1847	9186	1694	6183	1822	8059	1576	3384	4342	1683	9091	14692	12384	477.466
ENSG00000186205	-0.43385	-0.853903	-1.09459	8.4991e-07	2.84124	7.32935e-08	14	66	22	39	32	46	176	185	180	64	23	52	55	28	43	65	36	34	117	103	101	11	10	27	24	35	119	96	88	10	41	8	42	16	41	12	17	37	8	65	103	89	7.419
ENSG00000119772	-0.614137	-0.408569	-0.772663	8.4991e-07	4.28244	7.32385e-08	68	138	46	149	92	138	300	316	353	104	58	96	96	65	89	128	137	83	227	164	205	53	48	96	92	91	433	199	227	50	123	46	91	45	125	51	76	114	43	158	243	185	36.035
ENSG00000124479	3.85767	5.87354	5.77683	8.51298e-07	2.2769	7.34803e-08	2	0	0	1	0	0	9	4	3	76	27	9	72	9	9	76	30	2	46	52	38	105	118	102	106	70	143	108	154	107	212	108	158	37	214	86	88	38	21	123	177	164	1.06
ENSG00000112414	-0.628133	-1.18202	-0.865193	8.59979e-07	2.65737	7.42974e-08	12	47	21	49	31	52	128	138	152	53	19	50	25	24	42	37	32	35	100	63	69	11	4	23	33	25	41	67	59	14	38	19	32	14	48	14	28	30	14	62	93	77	6.359
ENSG00000226950	-0.947474	-1.19466	-1.4371	8.64557e-07	1.58462	7.47923e-08	8	39	5	18	14	32	78	88	81	21	14	16	18	15	21	19	27	13	24	31	24	4	5	16	12	15	26	39	33	3	12	4	12	12	11	6	9	20	5	25	29	36	4.239
ENSG00000122574	-0.937378	-1.66285	-1.98234	8.64557e-07	1.11877	7.48293e-08	17	27	16	35	20	26	63	55	58	15	8	15	19	6	19	17	20	9	41	31	33	2	1	1	5	8	46	32	41	2	11	0	10	4	15	4	4	6	1	18	21	29	9.009
ENSG00000075884	-0.51432	-0.170607	-0.690445	8.68987e-07	4.04927	7.52812e-08	50	117	52	114	94	106	229	249	259	130	36	87	119	48	90	135	85	48	185	150	149	51	52	108	113	101	226	197	262	41	141	40	103	26	117	27	62	57	18	147	240	199	26.496
ENSG00000198554	-0.738238	-1.09828	-1.20431	8.99088e-07	3.43743	7.79597e-08	37	129	31	132	55	147	184	218	182	113	17	78	89	27	80	107	57	56	122	96	105	21	15	47	60	66	68	125	108	26	100	21	85	11	91	15	34	62	20	47	112	107	19.607
ENSG00000106785	0.480532	-0.406457	0.242929	9.11767e-07	6.57208	7.9131e-08	149	532	152	515	233	438	1071	1146	1336	1191	264	787	915	277	774	1033	431	561	1712	1432	1471	142	125	433	445	427	1098	657	668	150	1233	172	918	238	1130	154	512	666	247	1056	1628	1437	78.959
ENSG00000155265	-0.498244	-1.22613	-1.11866	9.14577e-07	4.94802	7.94469e-08	78	284	82	230	158	227	772	817	912	207	125	192	161	140	209	232	176	178	600	515	553	39	47	69	82	96	584	370	356	38	225	48	150	58	192	44	101	146	39	278	537	420	41.334
ENSG00000168672	-0.723389	-2.01848	-2.14218	9.26893e-07	-0.414627	8.05899e-08	3	8	9	6	7	8	23	22	25	4	3	10	4	6	3	5	9	3	18	18	14	0	1	1	4	1	4	5	10	1	2	0	2	0	1	0	3	2	0	5	15	12	1.59
ENSG00000115594	-0.720316	-1.20573	-1.16928	9.29881e-07	5.10073	8.0923e-08	113	311	113	302	178	296	871	954	808	498	74	169	375	86	138	477	152	101	516	430	449	53	49	114	120	121	438	396	427	64	383	60	273	60	348	44	92	132	33	251	451	396	59.882
ENSG00000129696	0.275302	0.571965	0.62021	9.31534e-07	3.7111	8.11403e-08	12	57	19	62	42	53	119	118	123	90	29	79	66	36	69	89	65	55	164	136	135	50	35	77	79	96	216	137	151	41	145	48	82	32	131	38	77	94	38	155	242	227	6.359
ENSG00000158373	-1.13751	-0.964306	-1.24261	9.33798e-07	3.42405	8.14111e-08	33	166	44	167	88	120	166	174	178	108	26	42	88	32	44	95	41	30	99	74	66	28	32	57	34	45	138	108	122	34	82	27	93	20	118	26	43	42	9	47	119	86	17.488
ENSG00000142949	1.31209	1.25021	1.75126	9.45779e-07	3.77191	8.25302e-08	10	32	4	31	9	31	89	101	119	166	53	99	134	78	92	203	95	67	124	93	126	23	14	91	91	83	341	183	179	28	216	49	155	71	196	39	123	211	68	176	295	193	5.299
ENSG00000168228	0.0098133	-0.515419	-0.351312	9.59846e-07	4.13075	8.38333e-08	43	100	31	120	62	94	247	252	319	153	65	141	115	72	106	150	106	98	255	208	233	34	27	70	77	84	177	175	200	33	170	31	117	41	152	25	66	104	41	153	269	212	22.787
ENSG00000092871	0.511649	0.569017	0.694661	9.65372e-07	5.069	8.4392e-08	62	133	53	101	91	101	281	336	309	328	100	158	284	101	154	347	177	112	443	360	378	112	102	181	180	181	471	375	427	98	490	98	313	88	439	84	181	199	78	379	553	457	32.856
ENSG00000119900	0.705592	0.531741	1.1046	9.67446e-07	8.26556	8.47259e-08	447	1197	351	1148	608	1054	2073	2103	2688	3128	1041	2259	2282	997	2111	2753	1549	1485	3168	2641	2619	962	899	1853	1816	1938	1627	2410	2861	1006	4278	1527	3152	1336	4399	1162	2292	2784	1025	2671	4554	3812	236.878
ENSG00000132792	0.387027	0.266072	0.471288	9.67446e-07	5.43776	8.46631e-08	75	184	84	192	118	164	384	419	465	409	154	247	273	136	260	392	199	187	586	514	475	120	112	210	219	218	794	391	413	112	523	128	357	114	467	97	235	281	98	469	721	660	39.745
ENSG00000026508	0.775262	1.30442	1.33337	9.72833e-07	10.3487	8.52744e-08	1655	4644	1386	4316	2389	4103	6541	7139	7282	15961	4172	6660	13739	3409	6742	14854	6015	4424	9888	8451	8057	6368	6352	10558	11119	10698	13136	11982	13582	6497	24793	5943	18398	4844	25095	5255	8351	9258	3367	10903	16376	14631	877.033
ENSG00000105939	0.483416	-0.517244	0.308254	9.75399e-07	7.20083	8.55762e-08	279	809	281	801	487	723	1376	1437	1604	2531	512	949	1959	509	984	2400	798	694	1849	1580	1721	265	263	525	556	562	977	867	1188	260	2608	366	1756	398	2223	304	670	922	323	1355	2204	1989	147.85
ENSG00000188486	-1.38561	-0.55256	-1.48712	9.94743e-07	4.51291	8.73517e-08	69	315	77	313	136	262	418	496	464	69	73	130	60	76	133	59	110	89	259	218	171	54	81	118	133	165	899	256	312	67	75	48	55	46	76	38	103	130	48	188	336	275	36.565
ENSG00000000460	-0.866634	-0.757771	-1.14171	9.96218e-07	2.50199	8.75597e-08	32	75	20	53	21	46	111	117	103	45	16	32	42	17	13	41	23	27	73	65	51	12	15	23	33	23	82	81	86	6	30	15	29	8	36	7	19	27	7	53	82	63	16.958
ENSG00000105835	1.60753	2.3347	2.77885	1.0126e-06	7.31127	8.90795e-08	119	245	115	251	191	227	445	526	545	2929	340	613	2425	311	632	2765	527	373	1273	1103	1028	1383	1415	1335	1341	1200	725	1582	1613	1631	5760	1684	5009	872	6576	1183	1447	1082	362	1479	2348	2072	63.062
ENSG00000160298	-2.05213	-1.08945	-2.45922	1.02277e-06	0.0920937	9.00544e-08	4	22	8	14	11	12	46	35	40	4	3	0	2	3	3	5	6	7	13	15	10	3	3	5	5	5	59	14	15	1	6	3	0	1	7	0	2	2	3	8	10	11	2.12
ENSG00000164181	1.03648	1.06172	1.54258	1.02354e-06	5.04684	9.02032e-08	26	59	26	61	45	50	291	357	358	349	92	128	294	87	131	356	146	88	650	517	523	90	133	167	188	181	320	442	568	109	524	122	437	122	540	123	218	206	75	533	901	757	13.778
ENSG00000137200	0.795848	0.425339	0.960239	1.03833e-06	5.76141	9.15882e-08	65	197	54	181	99	184	465	518	572	603	128	379	407	119	403	583	190	249	1030	853	923	113	117	240	266	300	882	504	517	120	706	135	528	126	690	134	316	379	165	846	1365	1159	34.445
ENSG00000169255	-1.68096	-0.90971	-1.96537	1.06171e-06	0.54136	9.37341e-08	3	21	11	12	11	20	34	39	45	17	3	3	4	4	8	4	15	5	8	10	7	8	3	10	16	12	11	20	17	7	5	4	12	1	9	1	9	8	0	11	9	5	1.59
ENSG00000158477	-1.47225	-1.36097	-1.58527	1.06318e-06	0.21125	9.39482e-08	4	9	5	21	12	15	30	36	28	3	3	6	4	1	6	5	6	3	13	17	14	1	2	3	3	4	20	20	13	1	3	4	8	2	5	2	5	4	1	7	17	17	2.12
ENSG00000154920	-1.23007	-1.38086	-2.22575	1.08683e-06	0.107709	9.61232e-08	6	19	3	13	11	22	31	41	27	15	3	4	9	5	4	11	2	4	19	16	11	5	0	3	4	8	23	14	12	2	4	0	4	0	13	1	1	2	0	4	13	22	3.18
ENSG00000143228	-2.00793	-1.69373	-2.32628	1.12252e-06	0.72213	9.93685e-08	8	37	10	41	20	36	56	59	43	18	5	0	19	6	6	17	8	4	19	8	15	3	6	4	13	7	12	26	27	3	16	1	15	1	7	2	4	2	0	13	21	14	4.239
ENSG00000073756	2.538	2.77678	4.78206	1.13158e-06	5.34513	1.0026e-07	21	38	11	40	19	36	67	57	66	889	124	101	835	74	90	1023	209	57	255	292	180	365	313	257	295	225	142	199	286	356	2839	1527	2563	568	3348	946	813	439	147	651	923	962	11.129
ENSG00000100664	0.257945	-0.0489748	0.342991	1.13458e-06	8.35004	1.00615e-07	553	1646	462	1583	823	1414	3678	3972	4528	3135	977	1846	2328	1123	1917	2926	1601	1576	4268	3613	3846	685	627	1527	1621	1622	3268	3711	3492	704	4001	955	2702	1027	3560	855	1508	2254	882	3270	5430	4489	293.051
ENSG00000185608	0.486166	0.0674766	0.404759	1.16102e-06	4.82267	1.03051e-07	59	144	50	140	83	123	233	246	280	267	96	206	210	91	215	220	139	132	406	386	375	75	62	139	123	132	288	274	280	67	301	67	224	80	328	62	116	165	70	338	511	416	31.266
ENSG00000169093	-0.391254	0.548879	-0.306034	1.16125e-06	3.13884	1.03163e-07	14	49	17	45	29	58	107	125	109	30	22	40	40	21	37	52	50	36	99	85	73	42	37	71	76	85	245	88	116	47	58	31	48	24	64	12	45	39	18	76	116	88	7.419
ENSG00000266835	-0.373522	-0.801675	-0.975505	1.16388e-06	3.18649	1.03489e-07	30	65	35	59	48	67	180	157	179	107	25	59	99	18	53	105	58	39	110	111	103	17	22	32	41	26	136	81	113	19	104	16	62	17	89	14	26	27	14	56	91	81	15.898
ENSG00000239713	0.972688	0.717251	1.19363	1.1727e-06	3.97095	1.04365e-07	20	42	16	47	31	41	113	122	134	127	44	127	121	33	131	106	54	66	290	263	267	37	45	105	97	85	181	135	137	62	159	39	118	55	187	52	94	112	37	257	434	373	10.599
ENSG00000197622	0.0403891	0.27602	0.252494	1.17637e-06	7.71474	1.04785e-07	355	1133	346	1092	589	931	2290	2390	2426	1539	651	1095	1244	544	1140	1610	920	760	2507	2208	2230	693	575	1188	1281	1280	3359	2170	2415	622	2362	606	1791	530	2304	534	984	1278	510	2104	3233	2881	188.125
ENSG00000126458	0.258141	0.605654	0.504311	1.21283e-06	5.27468	1.08128e-07	56	195	64	172	90	147	342	377	372	315	106	201	270	109	214	273	163	171	416	407	350	152	110	233	248	267	859	372	410	139	489	116	341	93	439	85	244	254	99	353	597	503	29.676
ENSG00000106066	-0.695965	-0.679187	-0.7722	1.21434e-06	5.55047	1.08358e-07	131	409	117	337	199	349	919	1009	1016	350	95	228	265	102	251	336	170	191	687	578	635	77	98	270	254	226	548	569	619	106	464	82	312	88	369	67	159	239	88	450	754	675	69.421
ENSG00000135045	-0.859749	-0.473475	-0.960728	1.23334e-06	2.10322	1.10248e-07	15	38	9	43	22	36	59	78	91	18	14	22	16	21	19	32	17	23	42	38	35	10	11	26	21	21	67	55	61	11	22	7	19	10	20	5	18	26	10	36	71	46	7.949
ENSG00000171307	-0.37964	-0.241844	-0.488663	1.23334e-06	4.58571	1.10243e-07	47	158	55	172	94	158	330	385	409	187	77	129	140	73	130	190	121	101	277	217	223	64	60	123	128	134	425	269	260	67	244	50	190	63	216	43	92	132	40	161	308	246	24.907
ENSG00000148484	-0.116937	-0.487117	-0.296959	1.24512e-06	6.32326	1.11399e-07	200	565	170	525	286	494	1021	1136	1153	871	271	519	609	249	458	797	385	395	923	788	844	173	159	337	358	401	849	729	767	188	946	192	607	201	778	164	355	423	138	694	1070	919	105.986
ENSG00000198223	1.10866	1.67024	1.71478	1.25223e-06	5.22596	1.12134e-07	46	163	35	109	59	113	131	124	157	305	107	347	221	95	261	275	139	253	291	254	282	170	173	425	435	435	396	308	314	175	506	140	338	151	533	143	363	546	192	320	487	454	24.377
ENSG00000225492	3.01598	1.96545	4.43985	1.25526e-06	-0.357026	1.12505e-07	0	0	0	0	0	1	1	2	0	16	1	9	10	0	7	20	0	4	15	9	24	5	2	4	5	2	2	4	6	1	36	14	39	2	48	5	14	8	2	28	40	33	0
ENSG00000123416	-0.330093	-0.352107	-0.541423	1.25635e-06	9.50796	1.12701e-07	1686	5510	1565	5069	2863	4740	10759	11919	11643	5215	2385	4212	3987	2084	4187	5613	3483	3021	10041	8864	8416	1904	1681	3336	3374	3572	14500	7450	8862	1800	6322	1444	4125	1453	5605	1340	2778	3425	1343	7291	10930	9925	893.461
ENSG00000153395	-0.599717	-0.947957	-1.10251	1.26463e-06	6.16206	1.13544e-07	165	784	167	673	327	614	1557	1750	1578	458	211	435	351	208	452	427	360	354	1378	1231	1247	143	129	229	274	299	1476	695	893	130	465	108	324	107	440	99	247	320	134	704	1089	1017	87.438
ENSG00000089820	-1.07003	-0.258029	-1.33464	1.2667e-06	5.45487	1.13829e-07	126	483	143	420	243	351	786	876	890	155	128	248	95	139	256	144	234	193	585	436	450	163	133	306	337	343	1493	554	571	122	162	105	112	78	124	73	201	243	90	358	560	460	66.771
ENSG00000185404	1.17423	0.702056	1.3688	1.2686e-06	4.40741	1.141e-07	28	58	22	55	42	57	149	153	143	377	47	136	275	38	123	374	105	81	345	257	279	50	61	111	106	94	233	179	209	67	439	60	325	65	409	64	118	120	39	274	474	371	14.838
ENSG00000172578	0.52484	0.282867	0.517452	1.2983e-06	8.2834	1.16874e-07	495	1286	438	1207	805	1043	3012	3374	3533	3518	1147	1802	2694	1077	1725	3324	1635	1301	3962	3472	3615	759	744	1383	1421	1413	4887	3650	3983	704	4231	770	3113	827	3739	760	1346	1871	726	3378	5349	4515	262.315
ENSG00000136867	0.491447	0.879682	0.958574	1.30358e-06	6.92259	1.17452e-07	146	434	128	402	284	378	992	1084	1108	583	356	779	506	308	770	638	505	519	1798	1554	1601	463	395	761	878	885	1740	1305	1507	412	946	464	732	437	888	407	894	1066	405	1847	2705	2441	77.37
ENSG00000064652	-0.489055	-0.494963	-0.674597	1.3244e-06	4.62486	1.19432e-07	68	202	83	181	103	171	315	405	382	178	87	146	121	81	127	139	127	129	307	229	237	74	68	121	121	139	255	222	284	63	190	58	120	54	143	63	97	145	64	187	313	258	36.035
ENSG00000101680	-1.28184	-1.59649	-2.24377	1.33145e-06	1.02697	1.20172e-07	8	37	13	31	32	36	40	39	38	16	12	20	9	17	19	10	8	7	15	11	16	6	3	10	8	11	14	16	10	10	21	3	6	3	11	4	6	14	2	4	9	4	4.239
ENSG00000068489	-0.928991	-1.05539	-1.04643	1.34527e-06	3.56426	1.21526e-07	54	118	52	115	70	126	222	233	242	154	23	51	106	25	53	141	42	36	132	107	102	24	21	38	42	50	167	122	148	26	156	24	102	23	139	11	33	56	12	100	151	110	28.616
ENSG00000173334	0.240367	0.419809	0.436024	1.34688e-06	5.99504	1.21778e-07	90	349	83	363	174	274	518	617	650	521	212	397	418	182	348	490	314	264	691	578	623	183	185	373	393	391	982	644	804	187	723	203	531	187	643	172	349	468	177	590	914	785	47.694
ENSG00000187808	-1.60208	-0.106249	-1.71077	1.36353e-06	1.45897	1.2339e-07	9	36	8	32	18	26	46	61	76	2	12	23	9	7	13	4	13	12	24	26	19	10	8	17	34	27	131	46	33	14	10	5	3	6	7	3	14	12	5	24	31	23	4.769
ENSG00000128272	0.232909	0.241114	0.54354	1.41309e-06	6.46069	1.27987e-07	131	501	142	419	216	360	778	840	950	641	284	619	454	269	541	626	361	461	946	858	904	249	232	437	457	511	1221	777	868	247	1025	310	653	351	980	282	481	670	239	851	1546	1201	69.421
ENSG00000117592	0.106842	-0.264228	-0.237267	1.45334e-06	7.5087	1.31747e-07	393	1130	342	1060	623	971	2124	2454	2618	1378	724	1332	1104	803	1155	1284	1168	932	2707	2226	2333	470	449	794	794	845	2342	1699	1766	442	1561	382	1113	465	1372	414	732	1063	414	1517	2522	2146	208.262
ENSG00000136273	0.307306	0.0819525	0.424848	1.45392e-06	5.05005	1.31914e-07	59	170	47	143	78	130	365	366	386	294	108	194	239	96	183	284	169	168	428	357	385	86	74	159	184	151	317	381	359	73	360	102	261	98	353	91	191	239	87	339	576	469	31.266
ENSG00000145335	-0.674378	-0.441108	-0.710635	1.48037e-06	3.30977	1.34431e-07	25	77	28	89	47	66	161	189	173	93	31	41	65	30	44	69	35	37	105	83	105	25	24	37	51	48	178	112	154	26	92	19	77	18	110	18	42	37	12	79	126	119	13.248
ENSG00000257093	0.183831	1.66761	0.943344	1.50863e-06	4.47984	1.37116e-07	40	91	36	89	47	70	116	142	149	262	62	72	197	38	74	275	87	48	117	93	86	135	124	321	312	334	363	296	363	136	407	72	248	53	378	76	123	154	67	158	236	238	21.197
ENSG00000015133	-0.479328	-0.756357	-0.684289	1.52812e-06	3.96582	1.39007e-07	59	106	54	125	88	114	222	221	277	140	48	98	100	59	86	109	102	57	182	135	161	46	37	53	60	55	263	123	142	27	164	38	104	39	140	25	48	81	33	120	192	153	31.266
ENSG00000075426	0.39675	0.541075	0.704357	1.54282e-06	7.73092	1.40466e-07	303	1080	307	943	547	854	1590	1834	1634	2141	616	1243	1628	515	1123	1967	827	894	2373	2122	2073	646	615	1082	1184	1130	4159	2133	2386	664	3278	644	2333	608	3153	566	1209	1601	562	1909	3102	2707	160.569
ENSG00000157326	0.213932	0.889218	0.417048	1.5784e-06	3.6821	1.43831e-07	16	67	20	47	41	54	94	104	142	114	48	74	87	29	69	78	60	50	117	99	102	52	39	86	94	91	424	164	175	40	134	43	87	35	118	41	66	88	27	127	163	143	8.479
ENSG00000277089	1.46922	2.46088	2.54626	1.61109e-06	0.462564	1.46936e-07	2	2	1	2	4	2	6	1	2	11	3	6	5	5	5	10	11	3	9	6	10	9	7	9	13	11	45	13	12	10	14	9	7	8	14	11	17	27	5	27	28	24	1.06
ENSG00000145685	0.46909	0.106666	0.52067	1.62545e-06	9.05814	1.48374e-07	785	2517	697	2267	1302	2217	5266	5639	6506	4305	1587	4180	3250	1630	4050	4376	2428	2948	8047	7054	7116	1165	1089	2618	2715	2617	4799	5582	5670	1293	5044	1527	3636	1643	4974	1245	3019	4375	1587	6552	10589	8769	415.995
ENSG00000107099	0.367412	0.287818	0.598586	1.62711e-06	8.25491	1.48653e-07	537	1313	516	1233	808	1106	2645	2969	3110	3134	941	1803	2438	921	1655	3105	1386	1175	3445	2995	3019	889	854	1520	1552	1578	4009	2591	2963	907	4223	1133	3135	1040	3976	921	1520	1971	703	2863	4715	4046	284.572
ENSG00000186827	2.48664	4.06464	3.63654	1.643e-06	0.656262	1.50624e-07	3	0	1	3	1	0	1	3	3	5	4	14	6	3	5	6	9	3	28	33	26	6	9	17	15	13	193	56	55	3	21	3	14	7	14	7	21	13	8	54	80	94	1.59
ENSG00000160949	-1.46763	-0.772167	-1.7092	1.643e-06	2.1542	1.50287e-07	11	45	15	74	27	47	105	132	140	11	10	28	11	15	28	10	24	20	62	50	48	7	12	22	20	24	155	72	65	9	17	11	8	9	15	13	15	20	5	31	72	53	5.829
ENSG00000108405	-0.888542	-0.697722	-1.13812	1.643e-06	3.12148	1.50541e-07	26	70	29	78	37	58	215	231	212	50	27	59	37	20	53	44	29	37	134	101	109	14	17	49	55	38	213	88	106	22	65	15	45	6	55	13	23	54	24	68	137	98	13.778
ENSG00000105514	-0.427825	0.217474	-0.252826	1.643e-06	4.84413	1.50469e-07	62	138	68	142	102	137	427	478	444	206	77	117	149	75	125	243	118	97	267	236	236	123	111	161	168	190	694	307	404	103	270	62	205	69	266	86	129	134	51	260	373	320	32.856
ENSG00000186260	-0.457033	-0.444337	-0.62882	1.65967e-06	4.7078	1.52283e-07	66	183	63	166	128	158	406	439	474	222	92	137	165	84	145	197	129	106	270	225	256	76	74	145	129	138	270	251	288	81	282	75	197	60	236	41	96	140	47	181	283	211	34.975
ENSG00000092820	-0.179473	-0.536415	-0.302952	1.66602e-06	6.97949	1.53054e-07	355	831	324	765	559	708	1591	1845	1663	1185	440	664	942	427	673	1161	649	534	1568	1339	1383	323	277	507	500	471	1506	1030	1143	344	1391	322	982	304	1314	287	511	681	232	1053	1724	1557	188.125
ENSG00000272941	0.693673	-0.0939694	0.497109	1.66602e-06	4.20597	1.53171e-07	40	84	28	59	47	53	207	197	230	221	49	158	166	65	133	200	113	98	336	257	280	37	36	54	52	53	350	156	178	33	253	45	165	57	199	41	89	110	41	214	359	271	21.197
ENSG00000166250	-1.09106	-1.81736	-1.99865	1.66602e-06	5.06168	1.53259e-07	106	519	84	501	169	469	1174	1342	1439	163	97	358	82	148	359	138	159	295	684	613	652	40	27	109	99	134	484	358	359	37	91	54	73	44	98	47	151	222	78	269	423	404	56.173
ENSG00000116044	0.667983	0.664836	0.939722	1.70001e-06	7.80752	1.56612e-07	401	810	337	836	542	774	1382	1507	1539	2613	731	1374	2115	729	1328	2443	1038	975	2260	1833	1808	709	647	1450	1440	1488	1967	2167	2138	752	3368	741	2525	768	3397	684	1285	1661	602	2071	3399	2850	212.502
ENSG00000008086	-0.66231	-0.800632	-0.777505	1.70001e-06	2.51497	1.56654e-07	20	45	18	37	21	31	122	100	147	59	14	23	36	14	23	56	25	15	65	59	74	17	13	30	25	29	61	57	49	10	55	13	33	12	50	15	21	25	10	52	80	55	10.599
ENSG00000163803	-0.538349	-0.79229	-0.961326	1.71255e-06	3.88503	1.57945e-07	35	134	41	110	49	95	341	362	337	100	40	87	89	53	93	117	84	53	224	215	203	29	25	51	56	59	272	193	190	20	96	30	77	26	108	27	47	62	38	125	195	184	18.548
ENSG00000137462	0.323933	2.35397	1.76136	1.71675e-06	6.46793	1.58467e-07	126	281	100	260	202	280	265	322	354	469	239	297	397	167	345	500	324	223	378	346	301	1127	1027	1719	1788	1668	753	875	816	1119	1185	1035	760	505	1218	764	1169	808	363	608	834	837	66.771
ENSG00000135926	0.400703	0.186842	0.538293	1.73489e-06	8.98976	1.60278e-07	934	1998	841	1900	1531	1763	4710	5379	5592	4388	2156	2748	3093	2011	2724	4330	3096	2012	6297	5579	5795	1475	1372	2026	2140	2170	7750	4646	5012	1423	6341	1656	4524	1737	5663	1650	2338	3083	1237	5339	8433	7439	494.954
ENSG00000112902	-2.63424	-3.09328	-3.43811	1.76089e-06	1.17504	1.6282e-07	25	164	11	127	38	138	71	63	56	7	8	29	9	8	35	10	9	23	11	7	7	3	2	36	17	19	8	6	4	4	9	1	6	3	5	6	14	31	6	3	7	6	13.248
ENSG00000111912	0.466144	-0.252072	0.376084	1.77455e-06	5.74206	1.64222e-07	91	252	91	236	152	208	588	606	706	717	124	446	506	140	400	598	257	260	867	679	727	103	108	213	231	208	385	450	508	123	743	143	523	142	617	118	277	365	104	577	952	808	48.224
ENSG00000197756	-0.166086	-0.185099	-0.364676	1.79185e-06	7.41805	1.65964e-07	393	1114	354	1058	662	992	2227	2402	2461	1502	603	938	1297	536	941	1381	846	714	2074	1793	1694	476	411	910	1020	976	2039	1770	1924	490	1378	356	1066	341	1421	324	718	968	375	1458	2509	2099	208.262
ENSG00000165655	-1.58418	-1.26929	-1.91487	1.79231e-06	0.68948	1.66149e-07	11	20	9	18	18	21	32	48	46	8	7	10	2	6	13	3	8	6	18	11	18	3	1	8	3	10	44	23	11	4	4	1	5	4	4	3	6	9	4	19	15	13	5.829
ENSG00000123472	-0.371778	-0.196582	-0.468324	1.80965e-06	4.69592	1.67898e-07	60	189	58	177	92	169	373	392	395	210	62	178	157	83	148	206	116	108	241	248	249	61	65	157	160	158	403	258	366	58	232	52	172	54	213	51	112	148	54	209	329	290	31.796
ENSG00000123240	0.664018	0.388311	0.859243	1.81253e-06	6.52119	1.68308e-07	115	360	95	326	175	312	860	1013	960	1037	230	569	849	215	552	918	379	374	1536	1320	1303	190	182	414	412	436	1497	1033	1147	208	1280	264	1026	240	1353	224	495	628	191	1290	2054	1760	60.942
ENSG00000105711	0.843227	2.61253	2.01228	1.81277e-06	0.589447	1.68474e-07	0	1	0	2	4	0	11	10	13	8	4	3	9	3	4	9	7	2	16	6	10	20	20	17	17	12	53	22	29	20	23	14	11	18	21	12	11	8	4	22	23	26	0
ENSG00000096968	0.50795	0.192359	0.714305	1.81736e-06	5.66699	1.69043e-07	105	197	92	193	146	173	396	471	471	460	173	324	315	130	319	431	297	199	725	629	608	126	153	240	270	252	326	470	507	144	589	176	462	181	547	132	286	328	113	627	1071	921	55.643
ENSG00000109743	-0.889841	-0.328467	-0.760099	1.87636e-06	3.37671	1.74679e-07	29	81	21	69	60	75	181	200	201	57	28	43	21	20	58	52	47	35	119	104	120	40	30	49	70	76	142	114	138	42	76	21	55	28	58	20	35	54	32	91	143	140	15.368
ENSG00000142089	2.90455	3.09678	3.73883	1.87757e-06	5.23938	1.7494e-07	9	50	4	47	10	39	91	64	132	429	29	618	368	21	554	311	52	338	1486	1259	1169	128	112	467	570	522	694	422	436	136	1025	139	764	90	1081	114	653	479	227	1099	1738	1468	4.769
ENSG00000146426	0.860807	0.444019	1.25389	1.88139e-06	2.90057	1.75444e-07	9	29	8	29	9	24	56	42	73	81	15	56	62	19	59	62	24	48	78	101	104	15	12	45	36	53	80	58	56	16	114	22	123	25	103	17	66	80	48	77	126	123	4.769
ENSG00000105968	-0.517244	-0.474953	-0.693997	1.88278e-06	5.11078	1.75722e-07	106	271	90	270	167	243	535	543	467	303	149	192	238	124	177	267	196	122	321	265	250	112	89	169	159	199	341	357	426	95	310	85	205	84	245	74	137	166	64	237	402	354	56.173
ENSG00000196371	0.674548	0.528042	0.576354	1.88825e-06	5.0863	1.76382e-07	53	169	46	157	79	163	258	251	263	283	134	264	221	102	231	290	184	148	532	518	425	96	75	197	196	208	520	345	466	74	353	80	264	74	315	77	179	209	63	375	663	631	28.086
ENSG00000197903	-0.843758	-0.43647	-0.920895	1.89834e-06	5.01674	1.77473e-07	91	314	99	281	196	280	497	526	483	146	107	163	149	111	152	137	149	132	354	332	303	110	85	160	177	195	577	339	373	118	172	85	109	76	145	76	137	148	60	293	512	438	48.224
ENSG00000197102	0.269455	0.193826	0.39967	1.90362e-06	9.3445	1.78117e-07	1189	3110	1040	2827	1677	2538	6326	6917	8189	5028	2149	4499	3673	2150	4218	4966	3104	3196	7603	6739	7156	1747	1687	3379	3529	3520	10615	5168	6638	1658	6860	2037	4897	2010	6451	1732	3482	4569	1623	6909	10649	8989	630.086
ENSG00000104147	-2.27847	-1.34822	-2.43061	1.90372e-06	-0.407982	1.78277e-07	4	22	3	16	4	8	36	45	23	3	0	4	1	1	2	2	1	2	13	10	8	2	2	5	0	5	26	15	15	2	3	0	1	2	3	1	0	3	1	6	14	8	2.12
ENSG00000138092	-0.937205	-0.55546	-1.17861	1.9048e-06	2.91077	1.78528e-07	20	80	18	76	28	73	158	199	162	50	13	31	28	22	46	51	39	35	85	90	87	20	19	29	36	28	207	115	135	16	46	7	29	12	43	11	26	33	16	78	105	107	10.599
ENSG00000196839	-0.0517324	1.03504	0.999671	1.91174e-06	2.37392	1.79329e-07	9	22	5	21	15	19	37	51	55	32	6	31	39	6	14	32	12	11	42	56	49	24	15	44	29	40	150	96	92	14	67	13	50	12	60	12	21	32	14	127	191	148	4.769
ENSG00000004975	-0.533673	-0.28507	-0.731133	1.96298e-06	3.56062	1.84291e-07	35	95	30	79	54	69	177	205	226	70	31	68	56	33	69	71	57	50	149	129	146	36	24	60	64	65	271	138	150	27	76	22	61	22	79	24	53	49	20	95	161	170	18.548
ENSG00000181191	0.489075	0.677028	0.75985	1.96569e-06	4.46636	1.847e-07	30	89	28	84	54	81	187	160	225	213	61	131	200	58	121	241	109	84	209	199	195	70	65	139	155	132	316	223	300	66	331	55	235	60	320	66	95	171	59	222	321	310	15.898
ENSG00000160584	0.429095	0.702806	0.808471	1.96716e-06	5.08577	1.84993e-07	46	122	46	119	76	117	295	326	310	369	80	165	257	86	158	365	170	124	372	292	282	105	101	233	246	246	496	310	373	125	530	110	404	115	486	93	174	254	96	313	489	430	24.377
ENSG00000123643	-0.498333	-0.505083	-0.602107	1.97694e-06	7.14241	1.86069e-07	405	1150	316	1035	601	937	2215	2266	2488	835	431	842	661	414	804	845	612	665	1842	1711	1756	383	342	593	648	626	1996	1573	1685	367	992	298	743	296	925	289	599	824	303	1403	2269	1940	214.621
ENSG00000146278	0.680742	1.59602	1.61768	1.98511e-06	6.61531	1.87034e-07	146	246	145	258	241	221	467	506	459	1218	241	358	1082	200	329	1166	412	222	656	582	541	552	596	852	924	858	1244	1003	930	645	2295	538	1862	367	2423	412	721	632	279	841	1257	1182	77.37
ENSG00000167107	-0.542436	-0.472359	-0.838476	1.98511e-06	4.9225	1.8715e-07	87	236	66	197	131	189	587	624	656	227	79	186	151	71	187	205	153	143	427	348	355	84	68	134	137	130	803	382	325	72	227	64	168	46	186	52	111	153	60	262	394	360	46.104
ENSG00000178585	-1.19197	-0.535869	-1.35487	1.98815e-06	2.75711	1.87594e-07	12	78	22	60	39	71	155	165	154	19	21	30	17	22	37	23	27	29	98	84	75	15	31	38	43	36	169	74	90	28	33	14	17	15	24	9	33	37	7	64	96	83	6.359
ENSG00000136861	0.407402	0.552516	0.75637	2.01188e-06	6.28286	1.9013e-07	134	310	112	287	199	246	639	695	746	730	252	437	555	266	413	710	333	359	734	632	638	214	215	468	480	484	1220	767	761	242	1032	264	685	369	893	249	448	744	247	629	1133	856	71.011
ENSG00000181222	0.2677	0.414955	0.404347	2.01188e-06	7.49285	1.9015e-07	299	836	267	745	497	710	1694	1915	2049	1459	627	1060	1174	615	961	1409	939	761	2002	1662	1763	537	532	988	1042	1064	3845	1675	1905	548	2140	558	1448	549	1971	469	867	1160	395	1727	2698	2289	158.449
ENSG00000176834	-1.05115	-1.05722	-1.42004	2.02635e-06	2.3008	1.91677e-07	10	50	20	58	25	48	136	158	156	35	8	33	32	10	22	36	16	23	74	67	81	7	5	24	20	16	116	66	69	13	45	2	29	8	29	5	12	18	9	55	81	61	5.299
ENSG00000185507	2.28126	1.62044	2.63276	2.03576e-06	4.42757	1.92728e-07	11	41	9	28	28	34	63	75	96	86	71	366	70	58	304	137	125	203	689	609	541	49	47	144	140	142	309	142	152	50	196	107	128	94	174	97	298	337	132	530	923	740	5.829
ENSG00000026025	0.0497702	0.504835	0.28395	2.04837e-06	12.181	1.94245e-07	8161	26623	7449	24606	13649	22088	39997	44657	45040	33850	15605	26118	26692	13995	25049	30683	22278	18181	44469	39524	37603	15307	14380	31533	33340	32364	104043	47604	52702	15455	41577	14393	30128	13098	40979	12791	26718	31843	11985	44292	68058	59256	4324.75
ENSG00000079616	-0.930588	-0.678184	-1.37858	2.04837e-06	3.65241	1.94127e-07	36	116	36	118	79	101	283	304	301	67	41	76	45	51	51	62	68	74	162	156	140	34	30	54	53	39	455	144	188	27	50	18	37	27	57	22	44	61	26	103	185	126	19.077
ENSG00000101911	-0.549257	-0.521743	-0.630598	2.05671e-06	4.68184	1.95197e-07	69	196	70	199	116	197	413	378	392	207	86	111	152	102	108	199	130	91	289	234	230	70	67	127	125	133	223	280	300	80	203	83	152	53	189	59	114	105	46	212	365	296	36.565
ENSG00000171860	-1.09533	0.297229	-0.321076	2.0747e-06	5.48637	1.97069e-07	99	434	78	412	191	359	528	614	612	216	59	219	173	34	232	207	78	163	333	312	284	231	224	504	597	490	545	477	441	265	446	165	321	82	463	147	356	267	122	295	500	491	52.463
ENSG00000159346	0.0944732	0.347127	0.373952	2.07572e-06	7.61682	1.97329e-07	381	978	332	848	587	806	1893	2054	2127	1727	573	1009	1389	574	970	1524	904	730	1969	1767	1741	610	572	1082	1177	1074	3201	2072	2332	639	2477	569	1750	542	2428	541	965	1286	529	1713	2955	2525	201.903
ENSG00000172432	0.524148	0.291031	0.620135	2.10723e-06	5.98927	2.00491e-07	100	271	61	263	149	230	671	655	692	649	180	389	457	166	412	636	261	302	904	840	915	163	138	305	299	334	1058	557	639	173	832	192	638	168	865	146	306	388	160	716	1176	972	52.993
ENSG00000178694	0.499896	0.517421	0.802839	2.10988e-06	4.36768	2.00909e-07	32	74	28	96	48	69	154	180	179	180	62	135	145	64	107	161	98	66	245	210	220	98	63	106	132	103	175	204	232	72	213	80	206	68	240	69	121	158	58	202	341	312	16.958
ENSG00000090020	-0.368983	0.258588	-0.338572	2.13284e-06	6.21602	2.03263e-07	141	445	150	410	260	387	1033	1124	1190	435	264	375	300	248	415	364	377	298	744	678	660	267	236	480	505	454	2344	898	995	255	616	169	374	164	548	174	347	393	173	606	936	859	74.72
ENSG00000186469	-1.70886	-0.867405	-0.924825	2.16674e-06	0.983606	2.06665e-07	6	16	6	17	8	23	56	75	49	9	0	8	7	1	4	12	9	5	20	20	17	3	3	10	17	13	24	31	30	4	18	3	15	5	13	6	12	13	5	28	31	28	3.18
ENSG00000063438	-0.991059	-0.412715	-1.31737	2.20683e-06	1.13082	2.10663e-07	5	24	7	16	11	18	36	49	56	11	8	10	15	6	11	9	9	12	24	14	21	3	5	14	15	18	58	30	26	4	13	1	7	5	9	4	5	23	9	9	29	17	2.65
ENSG00000204217	0.600014	0.105239	0.583994	2.22714e-06	6.82281	2.12777e-07	208	499	185	456	271	409	960	1004	1202	1228	399	882	898	368	773	1135	645	513	1628	1264	1313	323	324	561	624	579	658	783	1033	284	1488	345	1011	326	1351	326	703	749	243	1115	1812	1551	110.225
ENSG00000119714	0.79794	1.288	1.11907	2.2289e-06	5.05142	2.13122e-07	38	104	30	87	55	85	240	259	286	210	114	168	172	86	136	270	157	103	559	518	482	127	103	155	199	204	1390	487	593	109	305	153	204	99	257	92	165	223	98	567	828	754	20.137
ENSG00000141447	-0.105742	-0.699696	-0.491077	2.23812e-06	5.90676	2.1418e-07	124	405	133	341	229	331	1077	1106	1254	670	185	399	568	176	391	609	293	248	1001	806	773	96	107	220	250	252	687	599	652	107	648	93	479	105	578	108	233	283	114	543	923	755	65.711
ENSG00000185697	-1.6867	-1.34832	-2.85473	2.24264e-06	-0.716738	2.14789e-07	8	17	6	15	9	10	9	15	14	6	2	1	6	1	1	5	3	3	6	3	3	3	3	3	3	5	2	8	10	2	2	0	3	0	2	1	0	0	0	2	5	1	4.239
ENSG00000141506	0.100096	0.620007	0.575531	2.25908e-06	6.76833	2.16541e-07	168	541	160	549	271	544	873	951	977	654	297	696	495	311	649	599	443	457	1153	886	936	368	355	758	812	790	2366	1046	1073	361	1012	385	722	346	951	367	716	985	366	1135	1782	1528	89.028
ENSG00000137145	-0.309539	-0.516823	-0.512315	2.26915e-06	8.43835	2.17685e-07	865	2296	830	2186	1399	2021	5392	6029	6383	2571	1252	1950	1983	1271	1982	2587	1921	1559	4379	3720	3891	898	895	1600	1658	1712	2462	3682	3922	896	2832	878	2188	915	2617	810	1264	1782	676	2923	4683	3966	458.389
ENSG00000143320	0.732495	-0.547677	0.0882385	2.27913e-06	8.32404	2.18822e-07	564	1644	517	1541	862	1350	3708	4069	4590	6162	1309	2290	4568	1373	2349	6947	2130	1772	5309	4469	4539	515	494	678	738	826	6396	2785	2785	478	5009	618	3867	767	4299	601	987	1519	546	2838	4782	3925	298.88
ENSG00000185022	0.577931	0.442151	0.721832	2.39428e-06	7.09353	2.30067e-07	200	520	156	501	264	448	1292	1461	1630	1254	432	782	924	439	755	1440	638	587	1997	1666	1801	317	298	585	669	668	3707	1413	1690	284	1875	352	1179	421	1555	342	681	1036	365	1586	2638	2218	105.986
ENSG00000156535	-0.18811	-0.491256	-0.381858	2.40887e-06	8.40274	2.31658e-07	737	2380	695	2191	1281	2045	5120	5650	5210	2856	1107	1874	2295	1051	1907	3147	1718	1352	4744	4167	4213	823	766	1571	1639	1701	2677	3238	3908	722	3366	742	2515	728	3071	725	1356	1660	639	3192	4834	4381	390.558
ENSG00000184347	-1.59011	-0.875866	-1.86997	2.45367e-06	1.0113	2.36161e-07	9	13	11	17	16	13	61	70	84	5	11	4	8	10	4	11	17	8	12	20	24	12	7	4	8	6	55	35	32	6	8	3	12	4	8	3	2	8	2	19	18	17	4.769
ENSG00000110756	0.280993	0.596131	0.524574	2.45524e-06	7.11814	2.36699e-07	192	640	146	547	330	532	1428	1598	1635	869	432	800	676	364	811	932	572	560	1944	1721	1748	420	414	871	929	993	2008	1824	2021	386	1330	442	1002	364	1241	335	813	851	355	1757	2716	2343	101.746
ENSG00000150782	0.66469	1.26528	1.29467	2.45524e-06	6.35236	2.36671e-07	91	276	76	231	127	229	575	640	631	1132	191	342	937	162	340	1036	291	232	752	634	644	294	288	737	778	761	985	1043	1113	302	1817	210	1406	168	1966	195	511	514	238	949	1474	1411	48.224
ENSG00000137474	-1.13738	-0.549273	-1.11181	2.47794e-06	4.7184	2.39083e-07	79	261	71	256	138	258	469	515	571	92	71	199	70	70	167	83	97	140	287	202	247	85	79	147	140	174	544	316	274	71	132	72	82	70	106	53	133	185	74	207	353	253	41.864
ENSG00000162729	0.0861884	1.05463	0.675281	2.48378e-06	4.83883	2.399e-07	30	143	31	120	53	103	244	312	305	127	78	169	83	59	167	142	101	95	339	324	292	100	83	260	300	294	964	316	413	111	236	79	168	80	219	72	216	239	87	399	642	595	15.898
ENSG00000100526	-1.10903	-1.17643	-1.16202	2.48378e-06	2.02104	2.40038e-07	19	50	17	50	27	52	80	81	49	27	12	18	27	10	17	23	15	20	40	33	26	14	9	9	16	19	24	37	58	10	31	13	13	10	27	9	18	24	7	40	41	32	10.069
ENSG00000164237	-1.85609	-1.33165	-2.40659	2.54277e-06	1.508	2.45938e-07	11	56	19	41	23	36	113	106	121	5	6	18	5	14	17	11	11	12	43	44	37	3	5	15	14	20	50	58	58	3	6	1	3	5	2	3	10	14	8	26	60	59	5.829
ENSG00000184922	-0.0436266	0.696429	0.444354	2.58222e-06	6.78333	2.49958e-07	202	589	190	520	359	542	845	914	927	609	338	644	449	308	588	650	466	422	970	832	793	435	473	786	886	836	2399	1066	1124	462	1078	401	754	375	1031	360	696	962	303	933	1507	1287	107.046
ENSG00000126351	-0.582063	-0.834048	-0.973147	2.5973e-06	5.66806	2.51623e-07	159	427	149	405	232	419	971	1051	1084	359	157	277	257	155	295	357	273	238	845	691	732	96	75	175	184	186	1399	564	613	101	415	93	263	83	321	85	148	233	81	504	813	644	84.259
ENSG00000148660	-0.514295	-0.415015	-0.658838	2.60022e-06	3.30333	2.5211e-07	28	82	28	74	36	69	142	136	186	57	30	45	55	27	57	80	39	38	120	117	97	28	20	45	61	51	159	97	102	26	94	26	61	28	71	29	28	46	21	68	133	85	14.838
ENSG00000162174	-0.774361	-1.1987	-1.34407	2.61363e-06	2.54998	2.53617e-07	12	73	6	58	29	59	151	198	188	54	16	40	35	16	43	43	24	41	112	78	75	7	6	18	26	19	116	75	73	6	40	6	27	7	31	10	20	33	16	48	79	81	6.359
ENSG00000196814	1.13036	0.437789	1.16679	2.67242e-06	4.11676	2.59532e-07	18	66	8	59	31	56	139	172	146	223	45	188	164	36	159	201	71	94	342	340	289	26	21	80	76	85	293	180	174	29	300	35	216	39	265	28	132	126	64	254	452	331	9.539
ENSG00000114450	-0.473712	-0.626275	-0.531128	2.67982e-06	7.07377	2.60462e-07	370	1021	326	955	532	908	2100	2339	2432	885	408	882	724	397	911	826	644	560	1685	1459	1403	322	320	707	711	691	907	1184	1414	363	1149	352	799	268	1043	284	677	759	267	1241	2000	1804	196.074
ENSG00000244045	0.295655	0.310423	0.511165	2.71417e-06	4.50162	2.64015e-07	37	104	33	89	60	93	211	235	245	186	67	137	150	79	121	184	103	91	296	216	227	70	55	134	145	128	243	228	252	64	265	68	226	71	256	61	132	127	55	221	395	317	19.607
ENSG00000143653	-0.568749	-0.689166	-0.685704	2.73478e-06	5.78019	2.66235e-07	146	451	131	467	215	424	857	924	1126	313	192	380	298	165	348	333	233	308	662	540	508	100	123	304	319	278	549	549	511	117	382	143	269	126	340	116	289	385	158	403	749	592	77.37
ENSG00000163644	0.810706	0.190262	0.847679	2.73854e-06	3.48935	2.66817e-07	19	53	14	46	27	46	70	81	98	114	32	116	77	25	123	92	60	60	131	165	149	24	29	56	70	71	88	67	81	27	158	31	93	27	127	31	86	87	33	121	194	177	10.069
ENSG00000118777	-0.299687	-1.41054	-0.739359	2.75506e-06	4.49797	2.68644e-07	45	189	50	195	75	160	506	559	691	150	64	220	134	108	195	181	117	171	422	366	415	21	17	81	55	55	212	255	229	18	177	43	153	43	155	32	104	150	56	232	442	336	23.847
ENSG00000123146	0.586098	0.731496	0.910561	2.78036e-06	8.239	2.7133e-07	392	1090	314	1059	601	920	2718	2894	2973	2070	907	1853	1610	797	1764	1903	1295	1190	5039	4479	4293	863	679	1572	1652	1682	8324	3434	4267	763	2988	919	2099	962	2745	891	1673	1980	763	5309	8106	6872	207.732
ENSG00000221890	-1.94729	-1.97697	-2.57994	2.78986e-06	-0.161333	2.72477e-07	1	26	4	30	9	32	25	27	30	1	2	16	7	2	10	5	4	5	5	4	7	2	1	5	3	7	15	2	8	1	4	0	1	1	1	1	4	6	1	7	4	12	0.53
ENSG00000162645	0.818371	0.554683	1.40489	2.79425e-06	6.38205	2.73126e-07	121	290	92	231	199	246	515	601	591	1380	173	428	1089	169	405	1152	284	274	1052	923	864	265	238	411	403	401	695	566	651	301	1751	386	1497	322	1958	312	521	492	181	1075	1743	1482	64.121
ENSG00000083799	0.44415	0.282715	0.596684	2.81518e-06	6.20989	2.75393e-07	135	344	104	338	170	306	616	674	733	732	230	431	583	203	444	784	316	310	992	872	776	197	177	398	439	403	664	755	839	196	1072	221	717	182	970	191	383	485	169	771	1304	1130	71.54
ENSG00000132182	-0.601367	-0.669586	-1.11362	2.88612e-06	6.67424	2.82676e-07	246	927	239	882	438	742	2263	2387	2403	559	405	662	420	357	656	570	605	528	1438	1354	1333	242	191	491	426	444	2799	1180	1348	202	577	164	345	194	475	183	342	485	199	933	1369	1251	130.363
ENSG00000081041	1.7531	2.21769	3.11529	2.88612e-06	4.39762	2.82788e-07	17	66	19	55	30	43	33	39	32	188	86	121	182	77	87	230	146	77	104	93	96	96	104	204	255	186	110	171	163	117	586	256	485	225	591	182	268	297	108	172	299	220	9.009
ENSG00000144118	0.394825	-0.0807787	0.44395	2.89884e-06	7.22672	2.84263e-07	294	634	213	662	429	601	1507	1733	1843	1660	470	852	1315	489	835	1675	760	618	2131	1808	1839	327	325	622	620	652	1172	1478	1611	366	2056	429	1599	435	1970	361	700	911	308	1654	2701	2294	155.799
ENSG00000198830	-0.547662	-0.350262	-0.494972	2.90638e-06	5.25767	2.8546e-07	103	298	87	264	196	248	545	634	550	290	112	187	245	88	145	358	151	141	434	358	343	119	99	190	220	205	568	377	410	110	447	86	291	73	406	84	134	189	88	289	502	412	54.583
ENSG00000196372	-0.927634	-0.338193	-1.13281	2.90638e-06	3.55019	2.85394e-07	27	115	26	106	54	94	243	255	278	54	18	82	44	19	88	71	44	63	131	128	136	25	24	98	91	88	295	171	151	27	60	21	29	20	64	14	55	74	26	117	171	129	14.308
ENSG00000112419	0.631113	0.366569	0.731066	2.92031e-06	7.12117	2.87058e-07	201	611	201	528	318	497	1155	1189	1269	1454	503	936	1146	456	886	1414	733	655	1739	1412	1409	408	404	866	834	831	852	1159	1410	374	1963	433	1385	462	1788	395	823	997	336	1297	2101	1810	106.516
ENSG00000146112	0.673648	0.77438	0.950841	2.92543e-06	8.09943	2.87793e-07	393	1112	346	1002	595	921	1812	1910	2113	3744	797	1569	2863	775	1483	3419	1185	1090	2680	2282	2315	891	881	1570	1694	1613	5461	2412	2548	888	4837	881	3479	782	4635	770	1513	1853	671	2648	4013	3513	208.262
ENSG00000132846	-0.622568	-1.05737	-0.909032	2.95079e-06	3.91929	2.9052e-07	53	152	45	125	105	135	238	239	259	177	53	85	146	51	84	140	84	67	147	111	107	31	23	76	68	70	171	109	98	24	169	33	134	33	136	33	68	73	38	83	119	120	28.086
ENSG00000055130	0.461061	0.114326	0.597201	2.96345e-06	6.31703	2.92e-07	133	375	113	327	201	317	718	800	852	930	251	521	780	216	478	882	350	325	1004	855	842	188	198	378	399	401	622	787	754	209	1065	227	873	263	1064	198	409	525	197	846	1386	1161	70.481
ENSG00000136235	-0.219489	-0.76065	-0.599223	2.98472e-06	11.7081	2.94332e-07	9859	23030	9096	21525	16458	20271	49323	54228	54126	42578	11689	17591	33771	11272	17864	42768	18455	13560	41045	35475	35129	7601	7634	11780	12217	12821	30293	31657	33303	7322	41557	6431	30517	7096	37245	6137	10384	14439	5373	25977	41455	36315	5224.57
ENSG00000173402	0.418999	0.216833	0.542293	3.01154e-06	6.76308	2.97451e-07	154	557	158	455	222	470	1054	1156	1215	928	342	760	696	323	708	885	487	534	1517	1291	1386	273	243	487	537	597	1954	1057	1134	203	1404	233	960	306	1264	247	571	839	268	1298	2177	1723	81.609
ENSG00000169683	-1.64293	-0.864018	-1.69777	3.01154e-06	1.76041	2.97294e-07	13	43	7	35	21	58	73	105	111	8	18	23	4	8	23	8	9	14	48	29	35	6	8	20	13	22	119	40	42	8	15	5	8	8	8	6	16	28	8	31	41	34	6.889
ENSG00000230510	-0.744958	-1.67732	-1.57286	3.01834e-06	-0.281541	2.9836e-07	5	5	4	10	2	9	18	25	23	7	4	4	3	5	4	5	5	2	14	16	13	1	4	2	1	1	8	8	4	1	6	2	3	1	5	2	1	2	0	4	15	5	2.65
ENSG00000135250	-0.189464	-0.336018	-0.37747	3.05181e-06	5.60783	3.01909e-07	122	323	110	325	183	286	614	673	759	436	165	277	339	162	253	420	247	208	614	496	511	121	132	247	243	266	468	501	514	129	444	119	320	112	394	112	206	236	88	423	655	591	64.651
ENSG00000110321	0.239066	-0.121773	0.20961	3.06303e-06	10.211	3.03261e-07	2254	6432	1989	6007	3570	5621	12083	13496	14718	11347	4693	7207	9013	4827	7007	10601	6842	5420	13752	11622	12395	2662	2650	5203	5384	5470	11772	12059	12217	2796	14142	3396	9902	3831	12805	3106	5193	7601	2748	10745	17392	14681	1194.46
ENSG00000205846	2.29715	3.45235	3.01524	3.10951e-06	1.28484	3.08107e-07	2	1	0	3	0	4	6	5	5	20	26	10	19	12	18	31	20	4	14	11	19	28	26	39	41	38	30	35	46	23	47	27	33	9	42	17	25	18	7	20	41	32	1.06
ENSG00000275221	-1.58384	-0.617379	-1.87303	3.14348e-06	0.464311	3.11882e-07	6	22	8	20	10	15	24	33	30	4	3	7	4	1	12	1	8	6	12	14	15	2	6	8	11	14	33	12	18	8	3	3	1	2	8	2	5	3	3	13	16	9	3.18
ENSG00000240859	0.20689	-0.39923	-0.0440569	3.14348e-06	4.66376	3.11969e-07	43	151	47	152	82	148	279	309	365	201	98	200	186	110	181	230	149	154	337	286	318	49	43	114	98	100	312	222	253	36	236	78	203	66	217	43	131	196	64	205	373	293	22.787
ENSG00000147130	-0.448661	-0.0986916	-0.474016	3.17404e-06	4.71916	3.15502e-07	61	177	56	144	107	143	441	418	460	182	53	144	170	64	132	180	112	129	284	269	248	78	66	144	153	155	540	320	320	84	246	49	168	54	220	53	106	164	75	207	316	271	32.326
ENSG00000110400	-0.605603	-0.519131	-0.942005	3.17404e-06	3.42029	3.15399e-07	29	74	22	101	45	76	193	200	238	59	43	57	63	43	67	65	53	52	129	116	105	23	30	42	56	53	256	104	107	33	63	19	44	24	60	10	41	63	28	90	155	113	15.368
ENSG00000017427	-3.2968	-3.12625	-3.18092	3.17745e-06	-2.62261	3.16092e-07	5	11	1	12	8	11	5	9	2	0	0	0	0	0	0	0	0	1	0	0	0	0	0	0	0	0	0	0	0	1	0	0	0	0	0	0	0	0	0	0	0	1	2.65
ENSG00000160013	1.23969	3.91047	2.9256	3.22934e-06	1.20422	3.21508e-07	3	11	3	12	7	10	1	1	1	15	5	13	15	1	4	9	8	6	12	3	6	30	40	75	57	74	80	25	30	42	38	18	28	5	44	11	28	30	13	17	28	38	1.59
ENSG00000104783	0.438545	1.08114	0.725463	3.23121e-06	7.56018	3.2195e-07	204	883	166	789	311	748	1599	1782	1765	912	613	1227	719	522	1135	994	951	797	2489	2355	2199	664	554	1381	1444	1439	6632	2583	3223	593	1489	583	980	501	1300	496	1121	1476	575	2607	3982	3498	108.106
ENSG00000182704	1.02368	1.14162	1.1955	3.31773e-06	5.41203	3.30831e-07	48	119	38	99	53	96	350	338	410	254	156	267	226	166	274	256	244	177	836	752	709	113	113	214	237	224	1417	610	712	108	432	113	255	134	396	110	243	322	113	722	1271	1000	25.437
ENSG00000276462	3.18964	4.39124	6.06573	3.34992e-06	0.582576	3.34305e-07	2	0	0	0	0	0	0	0	1	36	3	3	17	2	3	45	6	0	7	4	13	10	14	12	19	26	22	13	20	17	132	25	175	16	177	29	29	34	16	35	68	52	1.06
ENSG00000260898	1.04077	0.771615	1.57773	3.35405e-06	1.49913	3.34982e-07	3	10	1	10	7	6	11	16	21	17	9	22	23	13	16	28	15	20	30	23	26	8	6	18	23	15	57	16	11	6	52	10	34	13	31	8	27	26	10	36	55	56	1.59
ENSG00000116005	-0.34803	-0.581279	-0.645141	3.3877e-06	5.83601	3.38609e-07	162	458	134	397	224	384	842	1010	999	656	189	325	432	150	322	616	283	255	664	547	550	122	137	291	313	295	440	613	633	141	589	114	445	128	523	89	199	305	90	422	673	601	85.849
ENSG00000196821	0.354151	0.386386	0.555091	3.39368e-06	7.98524	3.39475e-07	325	1096	315	1045	567	991	2743	2978	3079	1792	742	1660	1420	715	1639	1864	990	1175	3644	3091	3292	644	616	1319	1378	1317	4669	2851	3107	661	2781	701	1971	763	2478	646	1370	1963	689	3032	4649	3935	172.227
ENSG00000161981	-0.824696	-0.763393	-1.3865	3.42657e-06	3.54582	3.43035e-07	24	127	33	114	54	104	249	301	356	58	46	78	60	32	58	78	62	66	186	141	157	21	23	51	46	60	396	157	142	17	54	19	35	18	49	13	32	58	24	116	176	149	12.718
ENSG00000080839	-0.544662	-0.82785	-0.774112	3.47012e-06	4.52048	3.47669e-07	67	187	65	202	117	199	320	397	375	237	94	86	179	102	112	193	135	81	228	181	238	52	65	82	129	118	154	218	230	47	222	54	146	51	203	54	82	123	44	147	259	215	35.505
ENSG00000086730	-0.6553	0.251097	-0.341869	3.49306e-06	4.77202	3.50242e-07	57	210	45	195	82	163	351	427	430	106	72	151	71	57	147	129	104	78	300	262	273	119	117	204	226	228	605	261	368	100	221	118	142	58	187	79	151	137	58	224	363	342	30.206
ENSG00000185070	-0.455026	-0.755576	-0.667361	3.58067e-06	5.10785	3.59309e-07	72	286	72	265	135	251	658	672	751	381	91	216	285	113	221	333	151	156	395	303	336	69	62	139	171	157	354	390	429	55	400	79	255	59	351	51	129	198	53	258	475	414	38.155
ENSG00000138279	0.0982903	0.291957	0.317126	3.59049e-06	6.56926	3.60577e-07	182	516	140	396	275	399	944	1095	1151	722	288	513	529	270	524	729	408	380	1067	996	1033	282	297	535	609	614	1121	1064	1152	256	988	287	724	242	947	241	494	628	238	1006	1614	1382	96.447
ENSG00000049247	0.216622	-1.03914	-0.399626	3.61167e-06	2.06623	3.62989e-07	12	21	13	24	19	20	57	65	52	39	18	25	35	30	32	36	32	20	64	61	60	18	14	5	7	10	21	29	30	14	35	18	19	8	35	10	16	21	9	38	46	42	6.359
ENSG00000214113	0.65706	0.571979	0.969477	3.64063e-06	3.79117	3.66186e-07	21	53	10	41	25	45	119	138	149	157	44	76	133	32	68	136	53	47	234	158	172	38	22	70	65	65	198	186	219	34	196	31	164	36	199	38	90	97	46	188	291	243	11.129
ENSG00000120437	0.231169	-0.765721	-0.385635	3.7675e-06	7.52302	3.79245e-07	431	1090	346	1071	609	1010	2822	3023	3425	2531	743	1266	1950	696	1277	2334	1208	984	3130	2502	2652	308	295	456	471	559	2792	2056	2145	236	2498	284	1896	356	2089	283	529	846	305	1575	2643	2292	228.4
ENSG00000154359	0.518038	0.539777	0.747657	3.76939e-06	5.54284	3.79732e-07	80	208	78	156	152	153	328	362	370	319	176	255	262	185	280	325	245	190	543	522	541	195	171	270	256	256	522	386	450	144	468	189	342	153	468	143	288	352	134	523	716	664	42.394
ENSG00000140450	0.93797	0.898042	1.21512	3.81371e-06	6.79219	3.84497e-07	153	447	131	386	237	328	590	659	601	1595	405	674	1241	318	623	1560	535	512	958	916	863	336	320	853	853	845	937	902	1089	339	1995	366	1327	403	1756	382	708	920	344	938	1577	1267	81.079
ENSG00000177479	0.312749	0.256987	0.386354	3.81954e-06	5.62685	3.85386e-07	79	249	79	212	116	226	467	518	568	404	158	305	361	159	295	456	228	227	612	532	507	140	126	245	274	258	717	520	527	139	602	144	427	138	592	127	217	341	100	490	760	644	41.864
ENSG00000174442	-0.579609	-0.39564	-0.628193	3.86751e-06	3.6224	3.90532e-07	27	105	25	92	44	102	195	211	206	87	39	60	78	36	68	84	49	52	121	122	109	29	30	66	68	74	119	154	173	40	108	27	55	28	77	25	51	62	28	112	169	170	14.308
ENSG00000183723	-0.567359	-0.439061	-0.63426	3.87244e-06	3.89618	3.91335e-07	35	134	37	112	49	111	256	240	231	94	54	103	79	32	82	112	61	64	167	115	144	43	39	64	103	83	212	122	163	41	123	33	76	40	104	31	70	113	31	117	163	160	18.548
ENSG00000164402	-0.355789	-0.473148	-0.645221	3.87863e-06	3.9778	3.92266e-07	50	111	38	111	77	108	243	236	232	120	60	99	74	49	91	107	90	88	200	170	166	52	32	84	72	79	200	145	162	43	106	24	88	29	97	37	70	91	24	144	206	204	26.496
ENSG00000117791	-0.171726	-0.973789	-1.02835	3.90911e-06	1.0331	3.95657e-07	3	16	4	13	15	14	30	45	51	28	12	13	28	5	11	23	13	7	32	29	28	2	2	12	8	9	28	18	13	3	18	2	14	3	9	3	5	16	4	9	25	20	1.59
ENSG00000125844	0.603772	0.216849	0.56383	3.96641e-06	7.76439	4.01769e-07	353	1012	321	986	604	857	1705	1758	2040	2753	750	1566	2089	719	1513	2118	1026	1077	2805	2408	2302	500	468	1037	1057	1078	4411	1600	1757	514	2767	622	2229	616	2816	553	1178	1572	549	1896	3086	2672	187.065
ENSG00000181192	-0.383562	0.143101	-0.243693	4.02538e-06	4.15886	4.08059e-07	32	105	46	110	67	114	217	258	222	99	55	89	84	42	105	133	80	57	181	163	153	64	56	123	130	117	293	206	230	55	145	51	108	32	131	41	104	111	35	172	245	215	16.958
ENSG00000164442	-0.566377	-0.132966	-0.583832	4.06956e-06	6.15529	4.12859e-07	188	426	183	392	304	347	1171	1359	1486	475	254	272	372	241	276	417	414	200	844	649	735	266	236	395	412	401	1297	787	890	242	673	187	484	158	638	180	227	313	110	577	838	704	99.627
ENSG00000161681	-0.796436	-0.802394	-1.26328	4.15434e-06	2.17855	4.21787e-07	16	40	7	43	25	28	108	110	110	32	16	20	20	13	24	27	31	20	67	47	57	4	9	18	30	16	136	36	48	12	25	7	21	9	23	18	17	26	9	25	57	35	8.479
ENSG00000159189	-1.20079	0.350696	-1.08716	4.15721e-06	6.31056	4.22406e-07	217	1094	192	1076	389	972	899	921	935	230	203	603	202	122	605	236	256	483	520	503	405	430	395	1263	1304	1112	2004	809	800	435	452	134	256	129	377	133	526	575	271	396	666	557	114.995
ENSG00000278330	-1.26124	-1.28295	-1.91078	4.20616e-06	0.905179	4.27711e-07	5	27	5	32	9	26	49	51	57	7	8	20	5	7	17	7	10	16	22	19	17	2	4	13	12	6	31	25	17	1	9	6	4	2	5	0	13	19	5	10	21	12	2.65
ENSG00000277443	-0.540036	0.9604	0.227169	4.22146e-06	8.17426	4.296e-07	699	1987	648	2017	1215	1829	1731	1927	1830	1576	769	1198	1319	552	1367	1534	1069	751	1682	1380	1261	1852	1622	3908	4102	3642	4351	2836	2830	2023	3146	1188	2369	738	3236	962	2009	1691	699	2164	3160	2876	370.421
ENSG00000097046	-1.0782	-1.32622	-1.45225	4.27135e-06	0.815495	4.35014e-07	5	16	6	20	8	26	46	49	49	13	3	9	8	3	13	12	8	12	25	16	22	2	3	7	7	16	10	22	25	2	9	1	8	1	6	4	3	10	4	24	27	27	2.65
ENSG00000196305	0.199086	-0.362553	-0.0986067	4.28736e-06	8.60053	4.36982e-07	736	2415	605	2179	1107	2067	4974	5721	6024	3920	1507	2511	3043	1443	2674	3985	2141	2117	5168	4572	4821	737	688	1510	1490	1578	4900	4379	4569	722	4670	791	3185	942	4013	748	1436	2089	843	3564	5788	5093	390.028
ENSG00000130270	-1.42858	-0.531867	-1.48114	4.30867e-06	0.38115	4.39494e-07	4	21	7	12	8	19	28	20	22	4	7	8	6	1	7	9	5	2	6	11	6	7	3	11	12	8	39	8	11	4	10	3	5	1	5	2	5	7	2	6	10	10	2.12
ENSG00000108179	0.334399	0.711634	0.660925	4.37231e-06	7.07346	4.4633e-07	150	669	126	571	287	497	1269	1479	1487	924	437	784	674	357	753	890	587	561	1682	1454	1504	349	308	865	876	851	4098	1931	2068	310	1373	378	970	381	1276	338	768	1029	431	1665	2728	2232	79.489
ENSG00000009413	-0.859224	-1.09411	-1.02718	4.41168e-06	4.29022	4.50696e-07	72	188	69	187	140	162	363	315	378	210	65	95	154	67	107	155	84	79	146	137	165	38	53	98	107	111	102	141	168	64	239	41	158	46	225	34	53	100	40	103	173	154	38.155
ENSG00000188747	-1.94096	-1.23211	-2.80948	4.41734e-06	0.731269	4.51623e-07	9	21	8	19	13	17	96	91	94	2	5	11	3	2	5	5	10	12	43	22	31	6	6	5	10	8	86	22	24	3	4	2	1	1	1	0	8	7	2	25	20	19	4.769
ENSG00000176390	0.243717	0.223581	0.617083	4.5518e-06	5.04993	4.65729e-07	46	180	41	159	96	135	278	354	328	296	85	186	210	99	190	269	149	126	386	323	321	94	90	169	202	209	269	305	354	99	409	118	333	103	440	112	198	237	80	340	567	487	24.377
ENSG00000204138	0.784307	0.157157	0.842263	4.55578e-06	5.85012	4.66496e-07	88	301	72	290	132	259	373	380	443	807	182	473	625	171	509	742	265	300	650	576	590	128	132	308	328	306	502	344	405	117	937	155	657	159	920	147	376	484	168	542	877	782	46.634
ENSG00000014257	-1.14037	-0.930685	-1.15655	4.57803e-06	1.87257	4.69135e-07	18	33	24	31	21	42	57	75	61	24	12	14	13	6	15	39	19	12	34	20	23	18	11	15	20	18	28	34	27	20	33	10	27	11	26	9	13	15	3	22	29	30	9.539
ENSG00000251136	0.758614	1.02129	1.72834	4.69441e-06	2.16502	4.81431e-07	4	12	3	7	8	17	35	29	24	63	16	19	35	10	14	57	13	14	45	27	28	21	23	31	28	30	40	46	42	12	100	31	89	21	110	16	23	27	14	55	89	90	2.12
ENSG00000119333	-1.66229	-1.0334	-2.06946	4.73009e-06	1.56806	4.85463e-07	11	48	9	41	23	44	84	101	82	6	18	21	5	9	18	6	12	17	33	45	30	6	5	8	15	12	119	33	53	8	4	6	9	4	6	6	10	14	4	30	36	39	5.829
ENSG00000143751	0.286954	0.344685	0.585513	4.75429e-06	4.77622	4.88321e-07	48	144	28	125	60	106	251	266	297	198	89	178	165	80	166	185	131	96	299	309	298	97	75	165	152	163	289	237	298	96	309	99	217	96	280	78	130	217	72	297	491	439	25.437
ENSG00000182718	-0.0164999	-0.461541	-0.23846	4.7623e-06	11.1534	4.89519e-07	5709	13999	5243	12972	9438	11922	27771	30410	32019	23306	8560	13386	18236	8911	13308	21338	13466	10134	27673	24043	24000	5624	5520	8484	8770	9363	22862	20776	22607	5366	26004	5718	18808	5973	23808	5565	8583	11266	4160	18442	30251	25776	3025.37
ENSG00000163162	0.353837	0.40721	0.551818	4.76525e-06	7.14929	4.90198e-07	199	650	182	549	330	569	1465	1541	1562	1048	479	834	784	434	843	926	667	594	2031	1749	1701	397	353	790	813	843	1862	1454	1780	433	1259	533	912	466	1145	402	800	999	419	1647	2665	2343	105.456
ENSG00000250274	1.68162	2.051	2.02567	4.7698e-06	0.931582	4.91042e-07	0	4	4	4	0	6	7	7	8	33	7	11	24	5	8	22	12	3	21	12	26	8	11	13	15	24	26	30	26	6	36	15	23	14	27	6	12	9	4	22	27	31	0
ENSG00000071967	-1.02109	-1.05298	-1.12427	4.80255e-06	5.42128	4.94792e-07	145	351	137	325	251	316	1210	1281	1243	300	119	124	222	97	147	340	205	117	729	568	649	92	94	146	141	134	615	552	701	100	359	78	266	92	340	77	113	128	59	510	742	608	76.84
ENSG00000139572	1.07895	2.86731	2.37424	4.83397e-06	3.65591	4.9841e-07	7	32	9	24	20	21	41	30	37	109	46	46	71	37	54	97	45	42	50	46	38	128	119	246	302	297	193	120	107	135	226	121	139	68	210	96	196	126	61	104	148	111	3.71
ENSG00000213853	-1.98297	-1.53051	-2.92707	4.84524e-06	-0.147124	4.99955e-07	16	24	9	29	16	21	21	36	12	4	2	4	1	4	6	5	7	4	5	8	7	0	0	11	3	5	15	13	13	6	4	1	3	0	2	1	2	5	0	5	1	6	8.479
ENSG00000126067	0.320776	0.235985	0.457546	4.89833e-06	6.93463	5.05818e-07	230	597	198	528	332	512	1073	1180	1255	939	419	766	819	417	746	829	636	597	1479	1309	1300	384	339	615	661	668	1162	1192	1230	388	1449	362	936	370	1335	364	629	833	284	1286	1999	1687	121.884
ENSG00000166963	0.892595	0.578672	0.981713	4.9128e-06	5.44419	5.077e-07	55	129	57	102	99	116	358	413	454	564	142	241	465	155	291	547	195	232	556	461	521	114	88	168	161	173	1068	509	570	87	781	106	495	142	693	124	217	328	107	469	742	583	29.146
ENSG00000160460	-1.449	-1.2851	-2.04439	4.92212e-06	1.38602	5.09051e-07	9	39	6	36	20	33	89	81	98	7	6	29	5	6	21	6	11	25	54	34	37	5	4	11	13	13	69	23	34	4	7	2	5	2	6	4	7	19	7	24	40	32	4.769
ENSG00000187091	0.0701612	0.789221	0.183964	5.01588e-06	4.31594	5.19143e-07	40	104	33	91	60	83	151	208	220	109	59	116	85	60	84	120	92	90	252	209	190	71	70	137	171	175	614	237	294	61	167	37	102	51	115	51	117	134	54	206	331	256	21.197
ENSG00000140090	-2.06708	-0.580983	-1.90351	5.0939e-06	0.165102	5.2762e-07	3	13	0	19	4	16	49	49	67	7	0	2	8	1	6	4	3	3	10	9	9	1	3	12	9	15	36	27	25	3	11	0	9	0	10	2	6	4	2	7	16	6	1.59
ENSG00000117016	-0.883336	-0.727493	-1.18364	5.09393e-06	4.26208	5.28025e-07	64	189	47	182	95	166	379	394	422	90	77	111	64	66	127	93	82	107	226	197	220	51	39	81	98	94	429	202	215	39	89	46	54	41	64	41	98	137	41	172	244	207	33.915
ENSG00000179981	-0.377587	-0.484559	-0.56523	5.10593e-06	3.75682	5.2967e-07	35	128	39	86	62	83	199	210	179	88	43	67	84	44	65	106	72	56	166	167	144	35	39	68	62	58	187	112	124	43	105	33	83	26	118	31	54	66	25	112	195	131	18.548
ENSG00000111450	-0.274102	-0.633559	-0.476729	5.21863e-06	4.99014	5.41773e-07	101	196	90	181	145	176	499	515	522	295	128	155	227	127	153	269	185	136	398	307	350	65	69	110	125	124	321	331	350	82	312	89	232	84	277	75	127	156	46	228	439	373	53.523
ENSG00000179163	-1.38654	-1.29648	-1.72626	5.23123e-06	7.76508	5.43494e-07	597	4083	547	3930	1078	3501	6237	6491	6942	1075	363	1748	876	322	1720	1070	493	1575	3301	2725	2887	294	260	1520	1664	1573	2967	2825	2621	313	1143	222	832	213	1078	224	987	1554	497	1922	2928	2587	316.368
ENSG00000054983	-0.514418	-0.146065	-0.454543	5.27678e-06	6.42471	5.48642e-07	195	645	205	678	361	554	1117	1218	1225	579	252	422	440	219	433	553	378	351	903	716	849	268	310	589	576	603	753	993	1067	247	677	204	560	180	676	208	412	459	193	704	1109	981	103.336
ENSG00000106123	-1.02899	-0.868648	-1.53337	5.2864e-06	2.72644	5.50059e-07	22	74	19	66	34	63	157	163	160	24	19	64	19	24	53	31	36	23	90	74	78	18	13	25	41	31	155	58	65	24	21	15	11	11	23	8	35	53	13	59	79	70	11.658
ENSG00000259207	0.666104	0.915456	1.22875	5.34677e-06	6.89009	5.56762e-07	151	522	118	417	199	406	726	771	839	871	440	829	633	372	795	906	595	570	1000	867	975	404	360	1019	1078	1086	1081	888	1077	363	1341	632	941	552	1305	556	1169	1386	497	1083	1518	1368	80.019
ENSG00000259291	-0.802874	-0.919505	-1.29341	5.51241e-06	1.45748	5.74444e-07	10	28	15	35	19	20	49	53	56	29	11	10	30	5	15	38	13	7	23	29	26	7	4	11	11	8	50	36	31	3	19	5	22	4	29	3	4	14	5	16	25	21	5.299
ENSG00000011028	-1.56656	-0.856846	-1.89945	5.51855e-06	5.47816	5.75519e-07	150	524	136	524	269	438	1549	1735	1727	102	144	260	80	128	234	106	221	198	711	587	584	118	142	210	214	222	1776	703	792	107	144	79	78	77	106	66	119	206	83	470	754	576	79.489
ENSG00000101337	0.224268	0.522677	0.424179	5.53792e-06	6.49557	5.77976e-07	137	409	141	378	198	335	948	1060	1034	819	254	460	690	223	431	710	338	343	1173	963	988	297	271	502	576	546	1894	993	1082	299	1053	242	810	214	1026	202	436	539	229	970	1637	1197	72.6
ENSG00000118308	-0.67406	-0.826307	-0.891793	5.58777e-06	3.0001	5.83619e-07	33	61	23	69	39	63	140	161	160	88	15	31	68	30	35	81	41	21	83	95	81	22	22	35	31	56	65	78	90	19	85	15	63	13	68	10	19	38	10	71	100	93	17.488
ENSG00000138658	-0.850393	-0.966271	-1.12704	5.63029e-06	2.4316	5.88504e-07	18	55	14	59	30	63	98	105	89	48	22	20	45	23	22	50	25	18	52	47	38	16	23	18	23	27	38	53	56	18	55	11	32	9	54	19	8	24	4	35	58	47	9.539
ENSG00000237172	-0.733176	-0.944182	-1.00512	5.64224e-06	0.769406	5.90198e-07	4	12	4	15	7	13	39	40	35	16	8	14	9	5	8	18	9	3	19	14	14	3	3	6	7	6	24	17	13	5	19	3	8	2	18	3	4	11	3	12	15	17	2.12
ENSG00000095015	-0.598066	-0.524359	-0.51572	5.70955e-06	5.20785	5.97689e-07	103	302	94	280	180	250	473	590	638	311	91	201	229	91	190	293	131	134	388	331	334	106	114	218	212	214	298	358	323	99	383	93	282	95	374	71	174	208	67	274	481	395	54.583
ENSG00000123384	-0.556893	-0.390442	-0.775304	5.73255e-06	10.802	6.00549e-07	4675	13483	4293	11973	7024	10941	31814	36207	39729	9517	5833	10820	6928	5285	10637	9580	8274	8085	25169	21934	22272	4985	4683	8670	9135	9042	45991	16326	22249	4797	12506	3903	8004	3613	10626	3472	7061	9234	3351	15370	24448	21252	2477.42
ENSG00000017260	0.309241	0.5618	0.521672	5.81729e-06	7.44426	6.09885e-07	297	823	235	775	428	776	1407	1583	1620	1266	598	1083	1000	525	1045	1204	894	757	1892	1664	1661	593	583	1271	1245	1311	1645	1844	2014	563	1757	587	1267	476	1677	506	1066	1198	479	1742	2685	2312	157.389
ENSG00000075142	0.0925761	0.607457	0.33507	5.82469e-06	4.74629	6.1112e-07	43	135	34	113	84	118	277	284	271	137	88	150	123	74	147	178	129	83	321	290	305	112	87	183	182	203	381	326	406	106	226	72	180	67	244	60	119	174	65	308	523	436	22.787
ENSG00000108641	-0.857217	-1.05816	-1.47644	5.85457e-06	0.681852	6.14716e-07	6	19	6	18	9	15	31	35	42	7	6	10	12	2	11	12	10	8	27	18	17	2	5	5	2	6	34	19	28	1	10	1	7	3	17	1	10	6	3	9	12	13	3.18
ENSG00000249115	-0.846607	-0.27566	-1.06767	5.89129e-06	1.75812	6.19036e-07	5	26	8	36	16	29	72	70	57	23	17	14	14	11	14	15	16	12	32	36	34	12	5	23	20	16	103	36	48	13	18	6	15	6	19	5	10	10	9	34	56	26	2.65
ENSG00000143669	0.41941	0.359401	0.534343	5.98404e-06	7.88176	6.29539e-07	433	907	375	868	560	793	2379	2358	2763	2027	855	1254	1482	823	1194	1954	1259	932	3354	2716	2982	685	701	1257	1369	1365	2139	2328	2829	715	2852	706	2058	706	2749	599	1037	1397	527	2632	4366	3616	229.459
ENSG00000168306	-1.02556	-0.96698	-1.72829	5.98404e-06	2.10552	6.29725e-07	11	66	8	65	21	37	95	125	133	25	16	48	8	18	45	13	21	27	62	51	66	9	4	21	28	22	96	54	51	7	14	8	16	6	18	5	21	19	5	22	50	49	5.829
ENSG00000113456	-0.382811	-0.664993	-0.482906	6.221e-06	3.49716	6.55152e-07	23	77	28	91	48	77	180	164	199	94	27	59	84	37	67	106	57	57	128	94	117	25	22	49	57	56	87	123	103	27	102	27	82	23	95	28	53	57	23	105	152	130	12.188
ENSG00000143382	0.211538	1.34114	0.440617	6.2281e-06	3.65667	6.5639e-07	17	53	15	70	17	52	95	94	134	74	28	94	98	28	78	89	45	60	76	98	94	73	46	174	194	207	322	141	170	46	134	17	79	35	92	23	72	148	47	95	171	125	9.009
ENSG00000187608	3.29911	2.22681	3.56665	6.23739e-06	5.96814	6.57861e-07	25	82	8	60	15	56	136	174	261	328	164	1681	236	117	1423	514	225	810	4303	3694	4008	110	70	453	486	480	985	450	463	122	553	256	377	241	512	200	1260	1397	570	2834	4777	4095	13.248
ENSG00000125755	0.126633	0.689742	0.347467	6.25531e-06	5.67793	6.60245e-07	72	239	68	221	107	211	552	573	668	339	146	301	246	135	281	303	188	201	690	540	595	156	145	348	363	393	1551	687	755	145	480	121	331	129	450	104	261	328	151	561	978	816	38.155
ENSG00000116668	0.873953	-0.125741	0.823376	6.33953e-06	3.73009	6.69633e-07	21	64	23	52	31	55	96	111	98	218	46	99	153	45	99	182	60	69	163	163	157	35	37	43	59	64	48	97	101	31	203	48	176	29	228	37	68	96	29	121	207	189	11.129
ENSG00000096384	0.623558	0.217936	0.593265	6.37819e-06	10.0324	6.7422e-07	1585	4781	1316	4339	2442	4029	9156	10072	11293	14402	3424	6646	11106	3444	6401	13572	5022	4775	13214	11196	11542	2309	2137	4691	4979	5164	15012	10817	10799	2216	16862	2410	11925	2836	15517	2231	4608	6640	2420	11075	17928	14815	839.938
ENSG00000166986	0.197856	0.492109	0.432927	6.43796e-06	6.21209	6.81046e-07	94	376	92	348	183	294	735	815	896	481	236	474	358	219	445	455	327	311	858	816	838	229	214	469	490	479	1228	835	847	248	762	239	450	230	605	204	391	501	193	865	1323	1150	49.813
ENSG00000111181	0.623658	0.11797	0.868548	6.46496e-06	4.22551	6.84411e-07	26	44	19	55	37	64	213	207	274	137	85	126	107	66	124	159	96	67	316	279	278	43	33	72	53	66	301	171	176	46	258	67	173	88	214	71	93	110	47	283	466	336	13.778
ENSG00000129667	0.593925	1.14663	0.753168	6.49593e-06	7.42107	6.88202e-07	257	643	222	610	366	508	1247	1348	1257	770	705	1094	657	614	993	869	1028	689	2450	2251	2185	658	632	1133	1292	1200	5961	2091	2429	634	1250	579	763	490	1065	500	954	1198	485	2338	3555	3100	136.192
ENSG00000153094	0.271072	1.30908	1.07332	6.53901e-06	3.51793	6.93281e-07	26	40	19	46	31	40	72	69	62	89	24	35	80	11	57	105	28	33	84	87	89	60	55	121	160	124	113	133	179	53	162	49	141	31	171	39	110	92	30	110	148	129	13.778
ENSG00000165879	-1.30851	0.614456	-0.672936	6.59117e-06	-0.290886	6.99331e-07	2	3	2	4	1	7	10	20	15	3	0	2	1	2	3	3	3	1	6	2	6	6	6	8	14	8	22	12	10	8	4	6	1	3	5	1	5	6	1	6	9	7	1.06
ENSG00000063601	-0.223914	-0.651546	-0.660462	6.63507e-06	6.69381	7.0479e-07	232	645	250	635	387	547	2030	2137	2441	848	389	596	668	433	600	854	599	463	1639	1381	1392	207	223	330	381	409	1484	1375	1360	174	877	189	666	182	745	180	351	499	201	893	1582	1345	122.944
ENSG00000177156	0.387748	0.313618	0.480781	6.63507e-06	8.84791	7.05035e-07	755	2097	668	1850	1225	1689	4354	4857	5248	4401	1471	2680	3313	1411	2628	3965	2177	2034	5999	5366	5264	1199	1038	2200	2247	2253	11043	4931	5009	1110	5642	1167	3724	1321	5152	1186	2173	3136	1249	4774	7855	6606	400.097
ENSG00000112303	-1.63101	-0.607977	-1.33617	6.68173e-06	1.25955	7.1052e-07	13	19	6	12	23	8	82	78	71	20	9	6	16	3	3	15	3	7	14	21	12	8	14	15	14	13	41	31	38	5	25	6	15	5	21	10	9	9	5	19	14	15	6.889
ENSG00000276966	-0.833664	-0.558366	-1.08421	6.70365e-06	4.86133	7.1374e-07	116	338	104	272	166	269	439	455	393	355	87	118	316	87	115	286	125	109	217	196	169	95	105	131	163	144	662	254	296	81	248	50	181	55	238	55	89	122	53	166	297	240	61.472
ENSG00000160991	0.350584	0.395814	0.82346	6.70365e-06	4.82078	7.13908e-07	47	148	34	117	71	124	233	227	246	168	83	204	108	78	186	191	130	126	355	298	353	67	57	161	143	181	551	249	267	64	323	90	200	93	268	73	191	302	104	374	688	516	24.907
ENSG00000155189	-0.559859	-0.437007	-0.909333	6.78788e-06	3.8106	7.23413e-07	40	121	32	116	60	95	238	282	259	71	43	74	85	37	78	86	78	53	235	177	173	30	28	86	75	87	178	177	206	47	89	29	63	33	65	21	42	48	22	138	235	193	21.197
ENSG00000102804	0.440022	0.76313	0.893138	6.79383e-06	6.76091	7.24583e-07	88	419	74	407	171	392	1166	1313	1478	743	267	667	584	210	582	736	398	482	1681	1373	1476	288	301	670	686	687	1847	1607	1800	272	1340	403	913	319	1178	289	602	746	329	1557	2510	2093	46.634
ENSG00000233621	0.931167	1.36825	1.40508	6.80812e-06	2.95005	7.26944e-07	7	27	1	23	11	19	53	60	71	47	18	66	33	19	45	45	25	31	150	135	120	26	18	59	59	54	229	96	119	29	91	38	58	24	84	15	46	59	27	130	223	213	3.71
ENSG00000197208	0.639362	1.60098	1.16029	6.80812e-06	1.87571	7.2718e-07	6	15	0	11	6	16	26	25	19	21	12	27	13	11	12	12	23	11	47	36	35	16	18	45	44	39	72	43	55	18	33	15	21	15	27	21	23	35	12	46	58	63	3.18
ENSG00000131778	-0.154407	-0.360486	-0.430128	6.86944e-06	6.25788	7.3427e-07	163	422	173	415	307	380	1225	1320	1459	686	275	422	492	270	425	655	404	330	1045	879	909	173	198	347	384	375	1017	847	864	149	620	177	482	186	580	161	274	365	152	668	1161	930	86.378
ENSG00000005238	0.264123	0.411591	0.412865	6.89196e-06	7.21841	7.37222e-07	233	719	217	627	377	590	1481	1598	1711	1005	508	957	802	469	933	981	681	685	1869	1666	1598	416	436	791	867	860	3009	1573	1741	414	1475	448	951	453	1313	402	834	1139	374	1520	2398	2147	123.474
ENSG00000138670	0.407931	0.0714723	0.420724	6.89778e-06	7.49171	7.38387e-07	357	944	294	878	512	769	1556	1631	1658	1591	664	1183	1368	715	1064	1620	1074	776	2219	1953	2028	490	485	824	872	916	1343	1620	1867	478	2090	563	1493	555	1981	506	868	1108	418	1859	2783	2555	189.185
ENSG00000182372	-0.643942	-0.413359	-0.779375	6.92437e-06	5.93034	7.42326e-07	178	514	145	450	303	430	935	1013	1056	351	307	334	240	276	314	336	401	249	560	470	480	177	173	301	301	312	1117	600	772	171	472	158	277	167	348	160	214	320	128	458	688	607	94.327
ENSG00000140743	-0.296735	-0.490233	-0.57529	6.92437e-06	3.70872	7.41979e-07	37	99	32	96	52	89	174	190	194	96	41	86	75	46	75	133	79	66	137	122	128	26	43	63	53	56	158	124	126	39	109	31	62	33	106	25	51	67	33	99	138	155	19.607
ENSG00000134955	-0.36284	-1.03104	-0.967541	6.93376e-06	8.00875	7.43879e-07	577	2112	513	2102	1030	1841	6032	6842	7065	1924	822	1839	1565	801	1720	2154	1291	1424	5100	4370	4511	368	320	877	875	927	5486	2952	3194	331	1982	386	1280	422	1575	332	803	1340	538	2576	4105	3523	305.769
ENSG00000136758	0.298973	0.169324	0.377134	6.95512e-06	8.21023	7.47206e-07	519	1469	422	1350	855	1235	2883	3150	3413	2251	1003	1827	1781	938	1837	2246	1551	1237	4284	3575	3643	799	763	1590	1647	1627	2786	2962	3388	773	3055	854	2247	852	2955	758	1542	1858	706	3265	5293	4527	275.033
ENSG00000133392	0.554278	4.89792	3.89405	6.95512e-06	-0.411139	7.47397e-07	0	1	1	0	0	1	0	0	2	11	0	0	4	0	0	6	0	0	1	1	1	16	15	69	68	45	25	28	18	22	62	5	24	0	55	1	33	24	8	14	12	12	0
ENSG00000101236	0.0793723	0.218674	0.3944	6.95512e-06	5.46014	7.47815e-07	73	227	68	227	107	190	476	511	495	312	128	239	304	145	226	328	199	147	491	439	433	121	108	225	251	250	711	416	517	125	599	126	413	143	563	112	223	277	115	450	676	586	38.685
ENSG00000141497	0.669585	1.17141	1.15044	6.97845e-06	3.42083	7.50874e-07	7	61	8	58	20	41	71	55	67	62	28	103	60	13	77	97	35	47	130	105	104	39	32	83	88	79	268	133	114	32	158	40	79	25	125	25	104	114	51	117	170	163	3.71
ENSG00000223820	1.63779	0.74495	1.37495	7.0188e-06	0.637744	7.55768e-07	1	8	3	5	2	7	5	8	5	25	4	10	19	5	11	26	9	10	32	22	22	4	2	4	13	8	22	9	10	3	28	4	22	4	30	4	6	8	2	18	17	28	0.53
ENSG00000161202	0.445817	0.463815	0.613008	7.05282e-06	5.89149	7.59988e-07	117	281	82	226	141	251	467	495	534	556	216	358	458	196	334	513	316	283	603	533	513	197	159	312	346	332	930	527	543	211	739	188	564	191	717	170	326	448	145	514	812	742	62.002
ENSG00000005249	0.702577	1.05069	0.995647	7.10267e-06	3.79288	7.6592e-07	15	27	10	32	27	28	128	160	174	146	48	63	95	48	61	139	72	38	185	155	158	35	39	92	127	95	182	247	246	48	149	35	116	49	131	31	69	114	45	202	340	243	7.949
ENSG00000270069	-0.585061	-0.866024	-1.00164	7.16562e-06	2.36562	7.73273e-07	19	26	17	41	28	38	89	97	132	36	21	25	21	29	30	42	27	19	65	58	64	11	12	17	27	21	41	50	66	15	25	15	21	13	33	5	21	19	9	40	79	61	10.069
ENSG00000130830	-0.209406	-0.398949	-0.101878	7.20887e-06	7.14081	7.78508e-07	337	863	349	795	592	746	1717	1823	2064	1106	438	833	840	433	811	1052	724	622	1653	1352	1353	337	366	607	572	691	1477	1337	1233	353	1473	413	1087	424	1436	308	664	977	348	1293	2045	1726	178.586
ENSG00000084070	-0.152875	0.560224	0.266083	7.31762e-06	5.98187	7.90829e-07	126	325	127	297	213	264	626	605	698	462	173	272	403	158	293	479	228	209	580	463	443	255	234	491	488	534	1134	647	717	238	876	187	659	148	863	173	342	386	156	479	718	669	66.771
ENSG00000122641	6.2262	7.11538	8.5651	7.33638e-06	5.74225	7.93435e-07	29	15	1	4	5	6	3	3	18	1250	509	389	1108	367	359	1270	709	169	242	236	158	934	974	1278	1441	1204	292	226	495	923	3854	3479	3287	1799	4396	2337	2543	1556	566	1077	1305	1373	15.368
ENSG00000105698	-0.290088	-0.383615	-0.552259	7.43182e-06	7.38188	8.04342e-07	391	1145	392	1109	713	1052	2455	2635	2731	1201	633	1060	895	612	991	1020	876	808	2230	1824	1858	427	371	728	799	773	3689	1693	1833	368	1318	338	925	388	1224	309	634	967	300	1555	2356	1899	207.202
ENSG00000232956	0.660243	0.748958	0.892689	7.45684e-06	2.33986	8.07638e-07	5	12	2	19	13	18	38	43	60	41	19	36	32	13	26	48	33	23	59	56	47	15	15	34	23	35	89	46	60	18	41	19	42	18	69	13	27	36	14	62	102	82	2.65
ENSG00000182551	-0.253765	0.231571	0.0736718	7.53952e-06	5.97288	8.17188e-07	135	347	116	362	219	326	678	730	782	414	177	294	300	172	333	398	254	240	619	559	555	174	157	474	483	449	804	805	831	186	556	161	405	175	518	140	362	476	167	630	1074	890	71.54
ENSG00000107438	0.556448	1.75781	1.53413	7.57349e-06	0.220381	8.21466e-07	0	5	0	2	3	3	6	8	9	9	3	3	7	2	6	10	6	2	9	8	7	6	4	4	6	8	49	30	24	6	21	6	17	3	29	3	3	5	3	22	23	23	0
ENSG00000115884	-0.213355	-0.867006	-0.810555	7.626e-06	4.29469	8.27843e-07	51	157	37	134	70	136	364	380	391	139	83	182	78	96	171	127	152	127	300	251	267	38	39	63	65	71	324	149	173	33	110	44	90	54	98	39	65	132	49	158	263	213	27.026
ENSG00000149131	0.855867	1.25323	1.89965	7.626e-06	4.36164	8.28364e-07	19	41	15	41	27	34	157	161	192	282	19	86	254	24	107	236	33	58	281	260	221	72	68	134	171	187	394	170	197	71	654	79	519	76	611	79	146	144	51	327	500	449	10.069
ENSG00000096996	-0.427447	1.49415	0.891943	7.73371e-06	1.48343	8.40674e-07	3	14	4	16	4	10	18	22	26	8	6	9	1	4	12	3	5	18	31	29	22	14	11	37	58	43	90	35	42	14	17	17	14	14	26	9	23	33	10	43	52	62	1.59
ENSG00000120694	0.477046	0.0108218	0.513551	7.74286e-06	7.72187	8.42889e-07	402	1026	333	977	585	916	1674	1819	2215	2231	778	1500	1664	865	1526	2086	1180	1150	2374	1956	1898	515	511	1045	995	1114	1431	1764	1835	498	2799	683	1987	763	2611	595	1124	1490	542	1842	3073	2542	213.032
ENSG00000176619	-0.553968	-0.191748	-0.669541	7.74286e-06	4.9098	8.42722e-07	62	276	64	263	118	230	448	469	453	175	96	166	138	111	133	190	144	115	369	305	303	73	71	181	177	179	837	356	354	79	246	63	139	68	173	51	109	176	60	296	424	334	32.856
ENSG00000165891	-1.71779	-2.14525	-2.39991	7.79735e-06	0.235416	8.49436e-07	8	25	6	28	7	27	49	43	40	15	3	2	3	1	6	16	6	8	21	12	11	3	2	3	0	4	15	18	26	0	6	4	4	3	7	3	0	0	2	14	15	15	4.239
ENSG00000164654	-0.36237	-0.506424	-0.576196	7.89134e-06	5.29911	8.60297e-07	93	305	97	326	167	253	493	607	666	335	134	221	249	128	220	336	239	160	403	386	391	104	96	216	223	226	300	352	407	110	348	115	273	83	332	71	141	187	90	277	487	423	49.283
ENSG00000171101	-0.931595	-1.78042	-1.36098	7.97485e-06	0.822362	8.70029e-07	3	20	8	14	11	12	53	71	75	20	8	10	15	8	9	17	8	5	26	32	18	1	0	7	5	3	33	15	22	1	26	2	14	1	18	2	5	7	3	18	21	21	1.59
ENSG00000177732	-1.98581	-1.52114	-1.98431	7.99702e-06	-0.09132	8.73079e-07	2	14	5	5	5	16	57	51	44	6	0	5	5	2	1	5	3	2	15	9	11	0	1	5	4	3	29	13	16	1	11	1	1	3	5	1	1	7	1	11	17	7	1.06
ENSG00000196209	-0.733657	0.50984	-0.194849	8.02801e-06	3.73281	8.77095e-07	30	73	37	71	56	76	187	173	174	115	24	37	91	20	40	128	46	27	78	72	94	67	72	76	106	81	358	200	237	80	198	46	155	32	186	34	52	45	17	95	162	117	15.898
ENSG00000106617	0.478809	-0.144117	0.394707	8.04513e-06	6.28169	8.79599e-07	147	430	137	388	224	353	666	726	750	951	253	551	689	264	568	944	423	438	943	833	783	176	175	364	365	403	504	631	592	174	994	227	744	229	953	191	425	607	179	672	1162	882	77.9
ENSG00000101868	-0.768171	-0.930098	-0.991166	8.13692e-06	3.58467	8.90276e-07	48	116	40	113	65	112	222	212	216	150	39	41	134	35	49	146	56	31	129	108	85	35	30	39	43	45	128	119	143	37	117	22	101	18	122	26	39	41	13	92	133	130	25.437
ENSG00000143390	0.130995	0.542663	0.41108	8.16381e-06	4.65844	8.93862e-07	40	111	36	107	64	107	251	255	308	191	66	127	173	62	137	220	90	113	279	220	223	78	92	189	198	190	383	271	283	79	319	64	191	57	296	55	154	165	79	263	360	334	21.197
ENSG00000164683	1.29471	2.20808	3.04838	8.17565e-06	-0.0786947	8.9642e-07	2	2	0	2	0	1	3	1	2	11	1	2	12	3	2	9	3	0	4	8	6	5	8	9	9	7	16	12	6	2	32	8	27	2	39	9	25	7	6	12	22	17	1.06
ENSG00000102572	0.116325	-0.319716	-0.0214434	8.17565e-06	7.12159	8.96447e-07	290	762	284	750	462	659	1698	1881	1915	1428	462	880	1160	477	830	1267	757	604	1795	1628	1624	364	318	570	581	550	1446	1202	1286	354	1567	364	1241	354	1617	293	602	745	271	1327	2056	1725	153.68
ENSG00000182670	-0.288828	-0.857977	-0.85343	8.19162e-06	7.85227	8.98844e-07	690	1633	688	1584	1060	1507	4114	4403	4465	3641	957	1155	2714	819	1165	3381	1323	974	2547	2188	2231	475	513	852	934	906	2177	2223	2561	455	3011	399	2239	394	2586	366	648	908	360	1455	2294	2025	365.651
ENSG00000135069	0.785688	1.41062	1.36877	8.35017e-06	3.73641	9.169e-07	16	74	6	53	17	59	57	69	80	94	36	96	57	47	89	81	35	50	116	166	144	49	34	183	197	179	127	161	162	42	140	45	88	58	145	47	88	113	44	220	290	241	8.479
ENSG00000187840	-0.666603	-0.323825	-0.823442	8.3588e-06	4.09755	9.19165e-07	49	134	66	130	85	105	254	284	288	99	78	79	61	57	80	98	130	59	196	156	149	63	43	83	97	89	383	166	188	60	97	32	80	40	90	44	62	91	26	159	238	184	25.967
ENSG00000169122	0.0995584	1.97265	1.3697	8.3588e-06	0.505041	9.18617e-07	2	0	2	3	3	1	27	13	17	11	6	3	6	2	6	8	2	2	11	11	6	10	5	21	15	18	58	36	45	2	29	1	17	2	24	4	14	12	5	15	43	28	1.06
ENSG00000163659	0.461986	-0.222879	0.462365	8.36274e-06	5.84089	9.20257e-07	117	252	93	255	175	222	560	597	663	705	161	358	617	205	329	664	306	279	720	669	683	164	161	202	209	228	350	437	513	126	790	169	659	187	871	145	257	384	120	567	894	750	62.002
ENSG00000108510	0.35529	0.190094	0.520433	8.3838e-06	7.47517	9.23236e-07	285	842	297	804	458	721	1625	1748	1837	1548	597	1097	1106	636	1119	1480	885	831	2164	1819	1853	508	469	978	990	1121	1322	1550	1738	494	2245	626	1444	555	2083	506	988	1249	419	1759	2877	2451	151.03
ENSG00000153827	0.27542	0.0443092	0.334326	8.54464e-06	8.83247	9.41622e-07	837	2201	731	2125	1280	1971	4685	5068	5380	4361	1555	2770	3444	1468	2704	4244	2251	1990	5630	4823	4899	1135	1169	2192	2430	2404	4034	4289	4851	1160	5388	1387	4102	1324	5284	1219	2272	2841	998	4457	7123	6010	443.551
ENSG00000119686	0.113095	0.536146	0.411555	8.57493e-06	5.26505	9.45635e-07	55	173	49	159	94	153	462	431	464	235	137	216	203	118	186	262	171	120	439	420	399	106	115	225	275	230	782	550	548	102	366	106	249	135	325	96	219	248	91	486	691	660	29.146
ENSG00000281103	0.93774	0.996191	1.31179	8.58643e-06	4.66156	9.47581e-07	36	88	33	87	53	74	114	145	143	306	90	131	237	100	138	270	155	101	208	189	184	116	92	138	150	172	240	224	250	106	441	113	346	91	387	113	157	194	83	198	301	293	19.077
ENSG00000114480	-0.464507	-0.723563	-0.677845	8.7213e-06	6.78532	9.63308e-07	282	863	265	805	497	736	1841	2088	2178	624	418	698	528	380	630	685	649	490	1625	1269	1367	222	217	435	468	445	1229	1234	1338	256	676	267	493	280	560	265	456	713	263	1027	1690	1447	149.44
ENSG00000154760	-0.989142	-0.987049	-1.42095	8.7213e-06	1.50835	9.6384e-07	6	40	9	28	10	23	81	83	82	27	9	12	11	8	14	18	14	14	34	37	43	10	1	7	13	18	54	30	54	6	19	9	14	5	18	5	4	12	1	28	43	29	3.18
ENSG00000117155	-0.621501	-0.71521	-0.875279	8.73629e-06	3.58901	9.66184e-07	35	111	37	104	68	95	164	190	229	126	38	58	73	34	55	83	65	54	134	116	105	35	27	69	58	72	66	136	144	38	98	29	59	31	91	27	40	48	16	98	137	129	18.548
ENSG00000166106	-1.76451	-3.28085	-3.32373	8.79078e-06	0.0550116	9.72904e-07	2	57	2	56	9	53	27	35	60	16	5	23	7	5	15	4	5	17	9	7	5	1	1	3	3	5	6	1	2	2	3	1	2	0	3	0	6	21	8	4	8	0	1.06
ENSG00000154262	0.914262	1.73459	1.54987	8.82079e-06	1.06978	9.7692e-07	4	5	1	5	7	4	9	13	8	19	6	6	14	7	4	30	16	3	24	18	14	9	11	23	17	23	27	28	39	13	30	6	27	7	31	6	20	14	1	24	36	44	2.12
ENSG00000131378	0.687889	0.871734	1.06028	8.87914e-06	6.84711	9.84082e-07	191	446	173	400	294	392	585	722	713	1281	461	558	1069	343	559	1340	669	352	1081	909	911	382	410	673	748	767	1702	998	1256	401	2328	393	1636	394	2121	370	593	661	236	1092	1751	1481	101.217
ENSG00000196154	-1.05916	-0.842484	-1.18673	8.90889e-06	5.11124	9.88082e-07	96	354	85	332	175	307	735	862	928	127	109	214	119	102	173	159	146	172	454	342	389	89	83	144	141	139	916	342	408	75	143	96	98	92	142	90	162	240	87	273	481	395	50.873
ENSG00000173200	0.218768	-0.62451	0.0894215	8.98524e-06	3.29411	9.97258e-07	22	57	15	66	21	59	115	135	133	113	36	78	79	22	62	116	54	53	129	126	124	14	18	43	44	50	63	78	65	17	109	14	92	24	124	30	63	62	19	103	170	121	11.658
ENSG00000127824	0.513372	0.296317	0.635814	8.98967e-06	5.67416	9.99168e-07	79	206	68	207	109	205	475	535	534	570	163	265	396	179	242	500	231	211	725	662	668	125	127	214	215	221	1091	505	578	108	735	158	442	156	562	128	218	316	123	639	974	888	41.864
ENSG00000165030	0.523201	0.68936	1.30385	8.98967e-06	3.18471	9.98825e-07	13	34	13	31	21	24	54	66	68	91	25	39	63	22	41	127	34	27	76	77	56	24	32	61	56	56	77	83	92	33	174	42	154	42	201	38	58	65	30	98	157	102	6.889
ENSG00000167536	-1.37283	-0.786523	-1.52476	9.05748e-06	0.0703403	1.0075e-06	2	13	4	15	2	9	30	31	36	4	3	4	5	4	3	5	2	6	8	18	10	2	1	8	5	7	23	11	19	3	15	1	7	1	7	0	6	4	0	6	11	11	1.06
ENSG00000141232	0.337522	-0.161753	0.233277	9.05748e-06	6.97111	1.00813e-06	210	592	245	585	391	549	1338	1501	1558	1375	402	739	1149	451	710	1407	708	555	1715	1501	1495	308	268	527	546	564	1107	1071	1262	301	1652	322	1244	347	1542	291	509	806	256	1187	1893	1616	111.285
ENSG00000187554	-0.425051	-1.32595	-0.987853	9.11464e-06	2.06016	1.01521e-06	15	36	12	37	17	32	93	97	85	73	15	15	50	10	15	47	23	14	63	55	85	8	4	17	16	12	25	34	42	9	53	7	43	9	40	5	9	13	5	36	52	37	7.949
ENSG00000073711	0.770193	0.00163115	0.821622	9.14772e-06	6.38082	1.01962e-06	107	349	93	347	202	318	685	799	845	1483	225	547	1092	278	589	1353	426	424	988	876	830	150	168	365	371	390	477	714	784	159	1601	252	1161	266	1524	207	492	639	216	744	1215	1092	56.702
ENSG00000163399	0.387805	0.0426284	0.309464	9.30377e-06	9.71626	1.03775e-06	1410	4190	1350	4061	2273	3582	8109	9390	9794	8416	3095	5168	6989	2992	4988	8690	4482	3774	11044	9546	9728	2213	2069	3205	3376	3527	13557	8164	8653	2062	10869	2248	7892	2383	9605	2138	3416	4716	1795	8126	13309	11261	747.2
ENSG00000235750	0.66501	0.209128	0.775513	9.39545e-06	5.42725	1.04871e-06	64	199	55	202	133	164	299	365	336	589	141	267	442	132	287	551	221	161	511	459	440	132	114	176	205	180	422	326	422	104	704	117	559	139	723	100	243	258	93	448	684	616	33.915
ENSG00000080824	0.483416	-0.114247	0.476276	9.5671e-06	10.5726	1.06863e-06	2788	7063	2432	6754	4033	6408	13829	15722	17530	21854	4843	9689	16956	5167	9258	19623	7660	7136	18321	15388	16339	3245	3166	6429	6461	6820	11206	14290	14027	3211	24193	4120	18324	4438	22600	3546	6983	9980	3926	14130	23530	19785	1477.44
ENSG00000103485	-1.31265	-1.37807	-1.62225	9.60889e-06	1.67226	1.07405e-06	8	42	9	43	21	31	107	124	129	24	6	15	19	7	24	23	7	9	55	54	40	7	0	19	9	18	96	41	43	3	30	4	15	3	16	3	13	18	6	22	53	45	4.239
ENSG00000108219	-0.18724	0.285442	-0.0986546	9.64779e-06	7.06647	1.07916e-06	246	861	251	866	388	767	1469	1630	1608	878	439	733	707	355	694	899	628	561	1445	1140	1229	474	446	872	1002	976	2898	1264	1516	431	1271	325	837	308	1052	358	705	796	287	1119	1788	1575	130.363
ENSG00000183696	0.302441	0.975181	0.598969	9.66226e-06	6.88031	1.08154e-06	140	545	127	505	240	443	1052	1186	1110	572	408	649	413	318	639	607	532	427	1655	1611	1471	478	445	835	919	941	3369	1181	1697	474	802	424	691	282	842	349	694	767	330	1592	2321	2089	74.19
ENSG00000156860	0.301748	0.625896	0.49281	9.70287e-06	6.37521	1.08685e-06	147	387	103	327	217	327	741	755	866	530	282	503	415	254	455	532	410	355	1028	966	873	252	242	482	513	503	2422	842	1000	272	773	259	538	239	690	223	449	667	242	873	1317	1177	77.9
ENSG00000118508	-0.831426	-0.414112	-0.770876	9.81221e-06	4.91687	1.10053e-06	85	249	61	251	119	214	523	654	621	137	97	156	87	88	167	137	134	139	314	325	325	68	70	195	178	165	558	354	422	72	186	68	139	65	152	63	163	199	88	277	427	363	45.044
ENSG00000127951	-0.371123	-1.25078	-0.5964	9.81221e-06	4.01959	1.10064e-06	83	144	64	131	132	97	226	224	257	147	53	126	127	32	123	174	57	74	242	198	213	31	26	55	66	47	72	147	151	21	161	39	119	43	123	19	63	70	25	176	295	275	43.984
ENSG00000114850	-0.130029	-0.496108	-0.341486	9.81741e-06	8.29022	1.10278e-06	730	2243	630	2075	1145	1903	4233	4803	4658	2217	1133	1998	1717	1145	2102	2263	1792	1518	4376	3890	3905	701	662	1418	1514	1501	2312	3111	3576	707	2656	679	1964	736	2667	639	1333	1742	670	3014	4942	4209	386.848
ENSG00000132471	0.121369	0.48274	0.322978	9.81741e-06	7.40599	1.10277e-06	278	828	273	812	512	741	1535	1720	1832	1155	609	1031	816	505	984	1007	808	718	1896	1683	1570	620	524	1018	1170	1104	3653	1772	1789	514	1584	492	1121	473	1494	403	987	1204	478	1767	2585	2183	147.32
ENSG00000087589	1.0692	1.55804	1.79121	9.93885e-06	4.67053	1.1172e-06	39	96	22	94	47	90	80	77	91	181	101	182	173	95	159	211	142	123	175	127	138	95	93	252	276	272	268	180	230	117	328	162	247	171	294	141	243	320	106	233	334	276	20.667
ENSG00000123933	-1.29096	-0.751524	-1.76176	9.94991e-06	3.63841	1.11923e-06	34	121	45	121	85	94	380	421	414	39	41	80	30	37	62	43	62	66	203	158	150	29	25	60	78	67	412	180	180	32	39	21	19	23	23	28	52	66	16	150	187	149	18.018
ENSG00000187630	0.405235	0.998121	0.519324	1.00804e-05	3.52505	1.1347e-06	18	55	17	41	31	33	86	98	114	126	31	63	91	31	70	130	60	37	104	89	83	53	37	82	95	81	360	147	131	46	150	22	93	36	129	21	54	59	24	99	162	160	9.539
ENSG00000103202	-0.505476	-0.533739	-0.958964	1.00925e-05	4.20414	1.13686e-06	52	135	63	133	96	106	331	403	387	155	69	94	122	53	104	164	91	70	295	204	210	49	31	80	79	70	564	208	213	49	167	31	105	38	139	26	39	78	18	145	252	220	27.556
ENSG00000197555	0.328602	0.823394	1.077	1.00959e-05	5.56109	1.13803e-06	53	156	63	130	91	134	446	518	510	525	123	159	455	83	164	470	149	89	572	452	485	136	147	291	321	282	821	620	684	149	900	227	669	171	922	162	257	243	89	598	969	847	28.086
ENSG00000182568	-0.806362	-0.214088	-0.619963	1.00964e-05	4.09081	1.13946e-06	53	155	49	133	88	113	213	265	228	112	43	91	99	46	73	122	68	50	144	93	106	85	64	112	128	113	200	165	158	68	162	62	124	33	144	44	74	86	31	111	170	158	28.086
ENSG00000109265	0.351316	1.94535	1.53993	1.00964e-05	1.12718	1.14042e-06	5	5	2	2	4	8	14	14	9	14	2	5	16	7	6	25	9	9	11	12	5	16	14	32	32	15	64	30	30	13	46	7	48	4	67	7	16	22	5	17	29	22	2.65
ENSG00000156671	0.456857	0.415289	0.824899	1.00964e-05	5.57455	1.14048e-06	66	205	86	184	107	153	420	412	422	449	135	225	327	118	253	427	240	176	606	524	530	159	158	303	257	285	317	408	542	144	714	182	497	183	676	168	256	308	117	508	759	679	34.975
ENSG00000156639	0.266991	0.407823	0.45175	1.01104e-05	5.80997	1.14286e-06	95	259	77	274	136	256	495	551	600	510	169	312	416	138	301	427	267	251	640	542	604	167	154	350	413	353	826	524	605	154	666	153	521	149	672	143	281	421	153	524	823	700	50.343
ENSG00000153551	-0.529328	-0.373681	-0.72001	1.04473e-05	4.98075	1.18176e-06	100	220	100	212	130	188	445	541	595	156	119	189	138	124	190	155	184	137	416	335	281	100	101	144	154	150	514	340	349	99	230	50	145	65	227	76	130	157	73	257	384	353	52.993
ENSG00000145107	-0.591162	-0.671969	-1.07147	1.04863e-05	8.27589	1.18736e-06	918	3367	878	2996	1498	2814	4667	5277	4976	1427	1467	2496	1121	1340	2434	1511	2219	1807	3492	2986	3134	825	724	1709	1770	1885	3190	2915	3567	751	1580	647	1088	713	1333	661	1310	1790	578	2244	3447	2948	486.475
ENSG00000125952	0.4869	0.000959713	0.518744	1.04863e-05	6.32066	1.18784e-06	111	423	137	358	227	348	695	762	833	1074	209	532	826	217	484	930	389	340	1104	940	964	191	163	347	364	355	812	699	752	182	1181	198	882	213	1165	182	412	514	173	848	1365	1209	58.822
ENSG00000138378	0.739793	1.45103	2.38584	1.06146e-05	3.53069	1.2032e-06	12	30	11	31	12	24	54	62	64	205	13	39	172	12	40	208	27	20	67	53	65	49	46	100	94	81	128	132	125	39	579	71	487	46	641	39	107	91	38	178	223	223	6.359
ENSG00000155313	0.616468	0.0253624	0.625171	1.06283e-05	6.23307	1.20559e-06	129	343	122	308	191	284	648	715	726	1056	231	529	843	210	440	1083	332	335	1068	830	887	187	150	334	348	369	565	598	660	183	1200	189	914	222	1169	178	391	509	152	720	1306	1068	68.361
ENSG00000125812	-0.58052	-0.244425	-0.62664	1.07714e-05	3.38823	1.22268e-06	24	80	21	78	38	89	158	151	176	71	32	70	59	23	54	68	49	44	105	68	98	30	26	69	85	66	128	106	116	40	69	18	58	21	68	28	53	59	28	74	135	121	12.718
ENSG00000113328	-0.403515	-0.572775	-0.657833	1.07884e-05	6.12161	1.22545e-06	161	470	153	509	265	431	1294	1448	1476	548	211	423	420	203	418	515	302	326	1037	800	891	146	157	352	328	369	663	871	940	135	617	109	468	132	570	94	287	342	123	654	1130	923	85.319
ENSG00000171497	0.618952	0.10104	0.691737	1.1002e-05	5.4507	1.25058e-06	75	175	68	179	136	191	349	360	367	658	148	216	484	159	222	533	245	159	514	504	483	124	112	184	189	176	332	389	413	105	617	154	412	158	609	143	209	254	108	444	715	610	39.745
ENSG00000128335	0.68922	0.193865	0.712812	1.10931e-05	6.61223	1.26181e-06	162	320	157	324	294	304	877	885	1063	1352	330	533	981	337	490	1308	530	379	1417	1204	1242	238	217	341	350	342	1728	984	908	239	1341	340	994	380	1253	280	417	518	182	1127	1900	1577	85.849
ENSG00000115970	-0.432692	-0.74827	-0.875192	1.11129e-05	5.58407	1.26495e-06	103	356	102	353	175	312	1088	1148	1359	391	134	320	280	121	327	427	212	229	845	684	684	92	92	178	213	204	821	598	594	75	423	72	271	90	338	66	135	220	85	469	725	648	54.583
ENSG00000183020	-0.576418	-0.415524	-0.484941	1.11824e-05	5.7931	1.27374e-06	137	511	120	464	259	423	743	794	767	383	156	306	316	135	331	398	209	250	521	520	455	137	132	297	345	322	1000	474	505	125	515	140	353	152	460	103	271	376	152	410	704	593	72.6
ENSG00000174989	-0.367119	-0.348057	-0.685191	1.12499e-05	3.36814	1.28231e-06	32	70	28	63	56	68	155	138	169	100	34	53	63	50	64	68	69	35	113	99	88	26	20	55	57	46	174	104	107	36	76	22	65	25	69	23	31	41	17	79	128	109	16.958
ENSG00000108950	1.16604	2.03576	2.16364	1.13069e-05	4.15489	1.28969e-06	7	63	3	61	14	41	77	91	82	303	41	94	213	30	76	310	58	56	109	101	89	105	113	196	190	228	311	163	172	108	512	94	376	75	451	77	201	185	73	164	251	199	3.71
ENSG00000181789	0.271875	0.331797	0.416826	1.13569e-05	8.23206	1.29629e-06	464	1372	433	1315	761	1136	3105	3570	3684	2652	934	1606	2002	877	1582	2492	1413	1101	4031	3506	3553	801	758	1491	1606	1630	5618	3464	3826	777	3723	837	2467	762	3284	735	1407	1794	670	3577	5314	4731	245.887
ENSG00000128394	1.05404	0.855565	1.40708	1.13668e-05	2.11199	1.29832e-06	5	14	4	8	10	10	24	31	39	45	5	28	35	9	25	64	13	19	58	78	69	11	7	25	21	27	92	34	35	19	69	14	61	12	73	11	35	27	12	48	91	99	2.65
ENSG00000278540	-0.220883	-0.487666	-0.661424	1.14386e-05	5.25397	1.30743e-06	84	349	91	316	122	282	508	539	651	406	136	272	307	126	291	362	172	243	397	336	358	94	83	189	206	212	464	344	405	79	386	68	243	57	314	60	167	220	89	237	427	345	44.514
ENSG00000272356	-1.2579	-1.08425	-1.35209	1.15926e-05	0.296683	1.32688e-06	6	12	5	19	7	11	25	19	39	10	6	4	2	4	5	8	8	5	12	5	13	5	2	5	3	5	25	7	13	3	7	2	9	3	8	2	4	4	0	9	16	13	3.18
ENSG00000183160	-0.57963	1.22677	-0.584382	1.15926e-05	-0.0674756	1.32776e-06	4	3	2	10	7	3	13	5	9	2	2	3	4	1	4	3	6	4	8	4	6	13	9	6	8	7	35	24	17	13	10	5	4	0	13	1	2	2	3	4	7	3	2.12
ENSG00000171208	-0.631156	-0.64251	-0.86046	1.15926e-05	3.60574	1.32688e-06	37	131	22	115	39	124	163	250	203	86	52	77	92	34	81	68	57	56	123	103	104	25	25	59	77	69	103	131	166	30	104	26	60	20	86	26	51	69	35	86	154	96	19.607
ENSG00000205531	-0.279327	-0.367768	-0.43403	1.16888e-05	5.49237	1.33971e-06	111	361	102	313	185	306	570	649	613	425	129	251	272	137	272	337	231	212	521	504	445	116	111	216	246	258	644	435	480	79	356	94	307	100	367	95	215	261	75	389	624	565	58.822
ENSG00000163535	-0.895326	-1.21037	-1.11893	1.16922e-05	3.27672	1.34101e-06	34	114	47	118	57	114	180	188	161	133	21	36	111	16	53	116	44	27	115	87	72	16	24	42	33	30	77	99	111	25	116	16	100	25	103	22	18	47	9	66	107	80	18.018
ENSG00000165457	-1.14485	-0.856768	-1.48773	1.18194e-05	0.919356	1.35653e-06	21	25	10	20	27	24	26	31	33	15	7	12	9	5	4	12	8	4	19	18	17	4	2	10	8	10	32	15	28	9	13	3	15	1	17	2	3	5	2	12	19	15	11.129
ENSG00000114115	-0.739628	-1.08889	-0.744626	1.19016e-05	0.954088	1.36691e-06	10	16	7	12	7	11	34	39	43	10	6	15	10	4	11	10	9	9	28	16	17	2	3	7	7	7	27	13	10	7	21	6	11	5	15	3	7	10	6	16	29	16	5.299
ENSG00000156675	-0.166874	-0.5569	-0.398061	1.20072e-05	7.36812	1.37999e-06	356	1016	355	981	617	909	2668	3078	3099	1357	551	917	1130	526	950	1427	841	771	2413	2109	2274	306	318	634	651	658	2661	1809	2007	274	1522	356	1047	394	1271	365	633	984	339	1522	2517	2187	188.655
ENSG00000156136	-0.650522	-0.741958	-0.734548	1.21229e-05	4.54793	1.39424e-06	73	181	65	184	106	208	365	459	382	145	86	111	133	76	97	152	117	86	282	254	268	68	60	120	125	121	123	236	285	66	183	60	139	47	177	39	85	116	47	201	370	293	38.685
ENSG00000140391	0.444707	0.368063	0.627074	1.22099e-05	8.27249	1.4052e-06	451	1205	437	1149	725	1067	3055	3429	3573	3391	899	1683	2730	823	1593	3614	1445	1237	3800	3211	3253	898	915	1501	1488	1606	3364	3428	3774	854	4588	904	3358	822	4255	796	1455	1912	745	3346	5301	4535	238.998
ENSG00000110925	0.287985	0.301921	0.530909	1.23389e-05	4.75616	1.42102e-06	42	130	29	124	59	117	257	257	360	256	81	183	186	67	174	204	104	108	344	265	289	89	63	130	146	151	371	304	297	72	343	77	254	79	337	65	151	212	78	273	451	354	22.257
ENSG00000138439	-0.96418	-1.25919	-1.47139	1.24289e-05	0.63232	1.43237e-06	5	14	6	17	10	18	29	42	42	20	5	14	13	5	2	12	10	6	12	17	18	4	2	6	14	8	17	9	10	5	12	1	6	0	13	2	6	8	1	16	14	19	2.65
ENSG00000122694	0.433107	0.629871	0.862312	1.24612e-05	7.1389	1.43707e-06	204	505	178	507	324	471	1204	1325	1455	1769	387	650	1267	282	645	1856	545	438	1548	1359	1310	343	369	846	909	853	2665	1589	1774	350	2480	418	1713	382	2301	365	820	829	321	1664	2789	2315	108.106
ENSG00000214826	-1.59105	-0.793265	-1.7424	1.25605e-05	-0.432051	1.44952e-06	3	9	2	14	3	10	21	23	17	6	2	2	3	1	3	3	2	0	10	5	10	2	0	2	6	3	34	12	10	2	2	1	2	0	3	1	2	3	2	7	7	12	1.59
ENSG00000133131	-0.775019	-1.37191	-1.32362	1.25988e-05	0.746403	1.45494e-06	7	27	3	12	8	17	41	31	32	11	5	12	12	5	14	16	13	13	11	13	16	5	7	2	12	4	14	16	8	2	9	3	4	5	8	4	4	9	3	13	17	16	3.71
ENSG00000131508	0.191237	0.370041	0.328922	1.26368e-05	6.68859	1.46031e-06	177	511	170	484	282	452	942	1080	1116	679	389	575	581	341	554	709	559	447	1193	1058	1071	293	300	607	620	648	1499	1162	1233	311	969	320	614	308	902	277	543	704	274	1061	1674	1440	93.797
ENSG00000115216	0.373963	-0.0317678	0.279046	1.27205e-05	8.14909	1.47099e-06	505	1464	437	1283	766	1277	2892	3242	3532	3261	1028	1786	2531	908	1789	3026	1440	1392	3575	3166	3140	573	569	1216	1322	1326	4510	2767	2799	595	3632	665	2632	757	3399	610	1305	1902	573	2790	4562	3896	267.614
ENSG00000152642	-0.609722	-0.788005	-0.931385	1.27915e-05	3.69992	1.48141e-06	30	111	38	116	66	105	237	286	254	86	54	79	59	38	74	87	78	75	176	144	161	30	19	48	76	70	121	163	198	21	76	15	60	24	81	21	40	63	22	162	228	186	15.898
ENSG00000106628	-0.355123	-0.481178	-0.781589	1.27915e-05	4.05417	1.48222e-06	57	157	43	154	72	101	240	234	253	141	68	115	116	52	106	169	73	78	184	165	162	28	47	76	87	81	395	148	158	31	160	22	99	35	137	29	55	69	37	108	176	176	30.206
ENSG00000198056	-1.01942	-1.2171	-1.20507	1.27915e-05	1.88739	1.48064e-06	16	37	10	35	17	51	94	102	61	32	9	16	27	6	18	26	22	14	55	27	31	12	9	16	11	25	17	45	45	7	34	8	27	13	33	8	8	8	2	37	44	39	8.479
ENSG00000177575	-2.34806	-0.122825	-1.55199	1.28169e-05	7.35204	1.48618e-06	1011	2746	885	2619	1605	2461	2096	2457	2425	848	234	481	727	166	503	848	302	474	484	399	368	2054	1885	2068	2315	2022	1841	1259	1133	2197	1908	1006	1225	390	1922	675	963	771	370	303	442	398	535.759
ENSG00000003400	0.570004	0.0122397	0.648703	1.29678e-05	4.92276	1.50469e-06	51	135	35	114	63	119	312	340	363	287	73	281	190	64	231	279	140	146	568	483	503	60	50	149	132	138	342	255	297	61	362	79	261	72	334	69	180	197	81	471	738	615	27.026
ENSG00000183077	-0.723451	-0.393657	-0.989091	1.29871e-05	2.69552	1.50797e-06	17	46	28	47	40	52	121	125	112	50	28	29	38	16	29	50	42	23	70	65	48	16	11	24	32	39	171	89	82	22	63	7	48	16	65	9	11	18	11	47	80	60	9.009
ENSG00000072210	-0.023885	-0.265252	-0.202537	1.30195e-05	7.29045	1.51274e-06	315	971	292	890	531	798	2118	2371	2374	1382	503	956	1099	485	929	1350	821	732	2105	1850	1768	387	376	685	688	730	1828	1681	1849	372	1594	372	1076	372	1330	346	664	847	352	1417	2160	1928	166.928
ENSG00000141664	0.741288	0.12323	0.725718	1.31904e-05	7.11127	1.53365e-06	214	459	185	405	312	393	1537	1694	1670	1932	393	836	1459	355	809	1778	640	555	2582	2194	2251	305	289	534	575	544	1665	1270	1446	260	2290	373	1731	328	1968	302	622	863	290	1783	2856	2388	113.405
ENSG00000219481	-0.501609	-0.826418	-0.954329	1.32083e-05	4.24209	1.53677e-06	46	185	60	159	86	140	350	359	403	253	51	104	192	52	100	242	86	100	209	188	183	32	31	99	81	111	303	167	213	22	212	23	170	26	202	37	52	102	36	121	188	155	24.377
ENSG00000123609	1.14523	0.341231	1.27939	1.321e-05	4.78884	1.53801e-06	45	96	37	83	42	81	184	186	230	606	74	208	410	56	183	578	110	121	398	314	346	54	58	139	145	144	188	234	197	51	674	73	518	67	611	78	149	198	62	287	556	454	23.847
ENSG00000110330	0.414482	0.201653	0.627263	1.32526e-05	6.125	1.54401e-06	112	316	108	277	191	248	618	684	758	623	234	393	509	222	371	655	313	259	963	846	816	193	197	356	348	395	432	713	815	183	905	249	658	179	859	172	389	501	191	747	1306	1067	59.352
ENSG00000101003	-0.63946	-1.02724	-1.2092	1.33063e-05	3.65732	1.55132e-06	43	144	39	111	73	109	261	314	291	160	37	57	110	39	47	149	80	50	197	174	166	23	21	48	35	45	211	157	181	23	127	13	63	20	93	9	24	28	16	144	228	209	22.787
ENSG00000125520	-1.69711	-0.929797	-1.77461	1.33155e-05	1.94718	1.55345e-06	24	56	7	39	28	51	116	121	112	7	10	16	5	9	25	5	13	23	75	55	50	11	13	17	23	23	125	37	46	11	16	3	14	4	9	8	9	30	13	42	45	53	12.718
ENSG00000090621	-0.253846	-0.418369	-0.51719	1.33974e-05	7.70317	1.56406e-06	515	1585	504	1485	806	1370	2856	3034	3080	2167	730	1167	1603	718	1089	2211	1100	932	2235	1827	1949	424	449	988	998	1031	3642	2116	2486	448	2221	391	1522	432	1924	371	775	1112	391	1631	2647	2240	272.914
ENSG00000214189	-0.628201	-0.313318	-0.624845	1.34362e-05	2.52032	1.56964e-06	19	52	15	38	19	39	89	94	94	43	20	23	24	12	26	41	23	21	62	54	61	20	19	21	30	40	76	69	80	14	58	17	39	9	53	12	18	23	12	38	63	79	10.069
ENSG00000139624	-0.0933084	0.391059	0.231422	1.35654e-05	5.30239	1.5858e-06	51	212	73	202	119	178	449	449	463	245	103	193	180	131	186	223	184	120	456	409	410	158	140	255	263	284	606	402	484	124	384	133	260	112	348	109	181	243	108	455	683	516	27.026
ENSG00000172059	-0.454835	-0.535868	-0.604427	1.3706e-05	4.28313	1.60331e-06	58	157	52	149	108	134	222	303	293	114	58	133	111	66	120	128	85	81	242	191	201	60	50	102	91	95	204	162	204	50	157	46	90	52	116	37	98	109	47	169	254	220	30.736
ENSG00000111817	0.365541	0.59011	0.641398	1.37076e-05	6.46504	1.60459e-06	138	421	118	388	200	350	749	730	805	739	276	485	625	236	502	766	374	375	960	843	824	319	312	647	594	574	825	856	983	325	1154	332	779	229	1171	268	568	617	215	799	1225	1061	73.13
ENSG00000141556	-0.674072	-0.472938	-0.878595	1.37594e-05	5.17183	1.61174e-06	90	325	102	312	140	295	613	654	669	190	102	236	160	105	237	170	165	165	483	372	429	78	68	205	186	202	898	422	427	78	225	75	127	79	190	73	128	224	89	324	512	430	47.694
ENSG00000204388	1.21917	0.229669	1.25373	1.39763e-05	4.09939	1.63824e-06	28	60	19	52	39	56	83	106	127	108	82	255	63	99	176	94	105	136	309	263	297	47	35	80	75	75	122	87	93	40	141	71	100	76	132	37	156	253	83	232	404	325	14.838
ENSG00000168393	-1.11759	-0.471611	-1.29134	1.40356e-05	3.02564	1.64672e-06	23	105	26	103	35	73	169	181	137	32	41	41	18	18	41	29	47	29	96	89	89	22	22	38	42	43	288	89	123	25	38	12	18	14	30	14	32	49	28	79	108	97	12.188
ENSG00000163964	-0.536077	-0.415891	-0.58941	1.40356e-05	3.92998	1.6474e-06	44	106	43	89	84	105	210	218	269	106	76	67	86	49	68	99	91	62	139	138	124	51	39	71	75	95	177	148	156	47	122	31	85	35	109	43	59	69	33	123	194	194	23.317
ENSG00000148634	0.380187	0.209355	0.644957	1.41777e-05	6.78316	1.6652e-06	191	441	150	401	307	376	1100	1165	1266	1034	362	583	751	371	546	1123	601	420	1356	1072	1192	345	337	486	525	512	777	1171	1274	304	1369	421	1104	390	1407	350	559	678	250	1209	1914	1712	101.217
ENSG00000177614	-0.266214	-1.25839	-0.881092	1.42111e-05	4.31198	1.67137e-06	71	169	54	191	98	160	376	392	408	274	77	122	225	85	125	285	141	88	301	253	251	24	9	41	51	44	419	197	220	34	255	37	166	22	251	19	58	99	32	160	263	219	37.625
ENSG00000140092	-2.04142	-1.29249	-1.68555	1.42111e-05	0.819547	1.67035e-06	5	43	5	42	8	32	53	58	50	2	0	14	8	4	10	5	7	6	17	26	12	3	0	8	14	16	30	25	30	3	6	4	7	3	6	3	8	15	5	23	26	24	2.65
ENSG00000136999	-1.17358	-2.01964	-2.15836	1.42789e-05	0.343576	1.68159e-06	13	22	8	24	6	11	27	30	38	7	8	6	5	14	12	7	9	6	9	10	20	7	1	5	5	3	10	13	2	1	4	3	0	8	4	2	5	8	1	5	14	9	6.889
ENSG00000173581	-0.798955	-0.14657	-0.913439	1.42789e-05	2.17376	1.68088e-06	4	45	10	44	22	33	69	92	91	31	15	21	22	8	22	19	27	22	56	36	35	14	11	27	34	40	160	46	49	11	40	7	21	8	25	9	16	21	10	35	48	52	2.12
ENSG00000140263	-0.695965	-0.54922	-0.903709	1.42889e-05	4.06987	1.6839e-06	43	142	33	136	77	111	367	403	382	111	48	87	90	48	80	113	63	71	254	201	231	26	35	76	89	87	362	235	256	34	129	24	81	28	107	29	62	87	20	178	290	238	22.787
ENSG00000100154	-0.379509	-0.196501	-0.508047	1.43418e-05	5.58538	1.69126e-06	97	340	112	302	199	270	705	761	811	309	163	300	217	167	293	309	242	210	559	465	437	143	127	244	281	303	783	484	580	128	339	117	217	114	319	109	236	293	105	377	591	593	51.403
ENSG00000011007	0.510724	0.503396	0.747152	1.43699e-05	6.42753	1.6957e-06	135	390	124	346	233	322	661	659	711	977	211	492	803	281	433	1007	387	347	893	825	838	248	262	481	553	486	1008	812	928	243	1337	258	1026	235	1320	229	474	593	213	817	1256	1151	71.54
ENSG00000166411	0.441008	0.109425	0.386579	1.4417e-05	6.05185	1.70279e-06	126	326	101	357	150	279	570	672	717	757	242	426	587	277	391	661	385	295	784	633	679	169	147	309	325	360	646	707	710	151	809	176	592	206	717	167	300	435	139	634	1080	864	66.771
ENSG00000175643	-1.18624	-1.11158	-1.65284	1.4417e-05	0.85494	1.70354e-06	5	23	6	28	6	20	46	72	54	17	3	8	5	6	10	10	7	3	37	34	24	2	4	9	6	6	33	24	41	2	8	1	5	3	6	3	9	10	1	13	34	29	2.65
ENSG00000173039	0.374666	0.476169	0.574165	1.45606e-05	5.74441	1.72165e-06	72	268	74	231	158	215	449	482	495	491	162	343	413	157	280	457	219	247	635	546	479	156	171	336	348	334	904	482	450	169	671	145	493	151	696	146	331	395	117	511	786	702	38.155
ENSG00000124882	3.48137	3.36966	4.71141	1.46117e-05	2.80048	1.72884e-06	2	5	1	4	6	3	12	5	6	155	31	44	126	19	37	166	40	20	54	60	62	54	61	63	67	47	38	59	58	52	423	108	355	47	468	50	111	77	27	96	131	121	1.06
ENSG00000122254	-2.09039	-2.18245	-3.23224	1.48091e-05	2.94613	1.75337e-06	49	300	38	337	71	279	213	208	217	7	38	153	9	39	157	13	57	124	76	72	67	9	11	53	64	51	86	39	51	14	12	10	4	14	9	16	57	58	24	38	33	48	25.967
ENSG00000136048	0.136138	0.783715	0.547278	1.48693e-05	7.08259	1.76167e-06	236	619	208	632	343	610	1056	1112	1158	843	464	733	660	410	743	890	646	519	1241	995	989	594	532	1200	1185	1129	1195	1537	1655	648	1397	529	1059	403	1213	441	913	962	385	1189	1836	1639	125.063
ENSG00000111846	0.680486	0.299384	0.781955	1.51609e-05	4.83859	1.79742e-06	40	106	42	109	78	106	226	270	240	373	82	184	270	85	154	360	144	121	388	326	299	86	91	126	132	135	246	263	293	75	487	101	379	72	437	65	128	155	72	299	507	382	21.197
ENSG00000152558	0.589245	0.0204423	0.66866	1.52338e-05	8.23422	1.80846e-06	559	1165	491	1163	825	1071	2588	2865	3056	3701	869	1865	3067	758	1906	3426	1356	1260	5048	4065	4114	738	738	1281	1349	1315	1545	2760	2839	773	4621	881	3360	843	4579	766	1528	1864	611	3589	5982	5050	296.231
ENSG00000109113	0.139595	0.576595	0.524278	1.52338e-05	4.29087	1.80815e-06	27	76	24	72	55	70	218	236	212	170	55	96	107	58	87	157	81	67	203	183	177	77	51	98	119	129	543	183	226	77	231	65	166	63	220	49	106	142	52	206	308	278	14.308
ENSG00000142657	0.603837	0.42725	0.706577	1.52622e-05	9.99775	1.81303e-06	1404	3869	1285	3537	2149	3120	10049	10988	12439	13024	2693	5872	9814	2815	5623	12478	4074	4485	14006	12118	12587	2549	2449	4820	5092	5188	16273	11876	11615	2478	16127	2541	11612	2764	15314	2390	4629	6858	2384	11024	18243	15071	744.021
ENSG00000059728	0.313668	1.10283	1.05238	1.52867e-05	5.98072	1.81715e-06	99	234	93	265	159	266	355	362	399	496	188	289	382	153	313	402	252	243	431	403	422	335	340	515	538	501	674	640	632	348	937	374	652	258	942	287	520	538	198	417	741	587	52.463
ENSG00000027075	0.440614	0.245017	0.551501	1.53107e-05	5.06498	1.82121e-06	51	113	57	122	88	120	324	354	408	318	129	171	236	114	183	349	173	148	415	360	350	99	87	171	145	160	436	312	315	101	434	123	356	93	395	94	177	226	90	310	473	400	27.026
ENSG00000100628	-1.34325	-1.42608	-1.82556	1.54223e-05	1.90202	1.83569e-06	14	51	11	58	14	48	109	129	127	9	10	33	7	20	39	11	19	36	58	43	54	3	6	20	19	17	92	34	34	2	10	9	14	8	15	3	13	27	8	30	43	42	7.419
ENSG00000062194	0.463325	0.120225	0.579214	1.54379e-05	6.0601	1.83877e-06	119	294	109	290	190	270	550	638	648	751	195	403	585	201	372	706	368	298	839	708	712	158	167	358	341	350	465	639	646	170	961	191	741	178	894	181	357	414	169	677	1128	890	63.062
ENSG00000074410	2.08861	3.5911	3.59135	1.54726e-05	4.50895	1.84412e-06	12	24	9	16	17	23	55	43	46	517	57	51	351	58	45	505	105	24	127	122	98	349	332	268	350	271	312	219	295	371	917	315	834	145	1101	267	288	192	72	223	232	225	6.359
ENSG00000091140	0.416425	0.234848	0.559275	1.55688e-05	7.63631	1.85682e-06	328	909	282	834	504	762	1787	1981	2230	1694	648	1222	1369	665	1178	1766	1042	874	2559	2180	2307	522	518	1026	1083	1127	1241	2439	2505	498	2279	569	1753	605	2167	481	980	1477	536	2252	3651	3196	173.817
ENSG00000109861	-0.730469	0.355168	-0.594589	1.57201e-05	7.18942	1.8761e-06	356	1137	312	1127	555	1041	1834	2150	2070	615	355	916	524	285	908	660	486	607	1402	1194	1126	511	490	2151	2264	2045	1615	1954	2155	487	886	251	535	226	825	242	1027	1000	439	1176	1949	1714	188.655
ENSG00000100376	-0.738853	-0.671435	-0.944286	1.5827e-05	2.01546	1.89011e-06	10	37	12	25	27	29	71	77	100	27	14	24	22	7	22	26	27	14	55	41	36	11	13	11	17	14	99	45	49	5	38	12	18	6	33	6	12	25	8	26	49	44	5.299
ENSG00000166845	-1.10501	-0.85129	-1.40929	1.59286e-05	2.14606	1.9035e-06	12	42	15	35	28	43	108	124	97	29	14	8	20	17	15	40	15	12	56	50	56	21	20	16	22	21	33	54	84	14	35	12	24	9	35	6	10	4	10	40	44	45	6.359
ENSG00000180316	1.10028	2.07288	2.05392	1.60216e-05	1.16272	1.91587e-06	3	8	1	1	3	8	5	7	11	16	7	8	20	14	9	13	10	17	12	14	6	9	11	17	30	28	34	22	32	10	36	21	14	11	38	16	19	27	10	23	38	22	1.59
ENSG00000136158	-0.273151	-0.449536	-0.513832	1.61227e-05	5.13862	1.92924e-06	65	322	58	244	122	221	542	623	633	290	103	187	224	97	190	320	165	156	554	449	423	78	76	159	199	173	492	324	370	94	289	94	226	74	237	68	147	167	66	316	528	460	34.445
ENSG00000054793	-0.464252	-1.20434	-1.11545	1.62013e-05	6.43774	1.93991e-06	172	881	191	775	294	735	2410	2511	2728	676	251	751	476	269	738	675	413	518	1732	1500	1466	100	90	316	318	332	1466	951	1056	100	608	93	435	133	465	79	365	531	197	914	1417	1141	91.148
ENSG00000158773	0.609152	0.302766	0.625287	1.63102e-05	5.56821	1.95424e-06	62	198	49	192	118	171	449	494	534	580	145	295	483	151	251	599	234	216	633	535	571	107	83	233	263	247	776	452	501	113	624	126	547	128	684	116	208	309	89	522	857	709	32.856
ENSG00000091129	2.21588	3.1292	3.40443	1.65202e-05	3.27059	1.98071e-06	6	7	1	7	2	5	38	34	37	201	17	38	188	23	39	202	33	24	77	63	62	82	57	144	138	168	101	132	142	64	443	70	298	59	397	66	127	114	43	98	144	128	3.18
ENSG00000181744	-0.543595	-0.457774	-0.793736	1.67538e-05	4.17766	2.01003e-06	42	140	51	140	59	145	307	320	370	90	77	97	87	67	100	106	93	87	246	206	208	42	39	115	120	100	214	233	236	33	126	31	85	30	100	33	91	100	30	164	289	202	22.257
ENSG00000100234	1.16489	-0.202516	0.921257	1.68273e-05	7.91225	2.02018e-06	249	1775	178	1556	338	1520	1422	1603	1886	4942	1116	3091	3594	1200	2907	4688	1682	2044	2114	1839	1857	280	305	1061	1024	1025	2026	1402	1204	337	4902	679	2931	880	3956	621	1703	2515	975	1667	2991	2253	131.952
ENSG00000148459	0.657422	0.827979	0.902091	1.68926e-05	3.80012	2.02934e-06	14	38	18	67	30	52	107	108	105	131	51	66	125	45	71	183	74	55	133	122	120	53	52	90	97	86	143	158	187	51	202	49	149	39	188	43	71	68	22	150	250	212	7.419
ENSG00000164742	-2.92208	-3.50606	-4.5692	1.70544e-05	1.00496	2.05014e-06	15	146	7	150	11	149	250	238	296	2	3	58	0	5	46	4	9	45	89	52	61	0	2	7	5	5	48	21	28	1	2	1	1	0	0	1	8	12	2	21	32	24	7.949
ENSG00000106346	0.455532	0.180609	0.599426	1.7146e-05	3.46339	2.0625e-06	25	55	16	50	28	38	99	104	88	112	34	82	81	34	58	89	52	43	120	117	143	34	29	44	51	64	130	72	103	36	122	33	100	31	129	42	60	73	29	116	180	152	13.248
ENSG00000108091	0.116161	-0.288489	-0.00321398	1.71834e-05	7.68785	2.06834e-06	441	1166	340	1096	620	1135	2453	2771	2957	1694	730	1387	1346	739	1345	1645	1153	1016	2778	2469	2474	419	468	924	985	975	1619	2068	2217	479	2068	549	1413	594	1910	529	946	1261	427	1985	3238	2677	233.699
ENSG00000085998	0.216421	0.513552	0.349116	1.72205e-05	5.84356	2.07417e-06	84	278	92	260	152	253	522	611	611	398	168	359	299	168	359	385	290	268	683	596	585	155	179	361	390	363	1318	606	749	153	538	149	366	133	478	151	312	390	164	623	943	872	44.514
ENSG00000136930	0.205931	0.00320931	0.301726	1.72561e-05	6.00195	2.08008e-06	107	362	95	316	162	329	645	709	821	551	223	398	384	206	377	499	312	320	812	708	728	177	159	310	316	319	786	585	598	151	769	182	604	178	763	157	275	441	143	630	1105	870	56.702
ENSG00000088826	1.21965	1.66566	2.95701	1.72561e-05	2.26001	2.08118e-06	7	6	2	9	6	13	9	18	14	46	18	14	39	24	11	52	24	10	18	22	21	31	42	18	25	26	48	26	36	30	148	96	89	79	155	67	56	59	22	59	79	64	3.71
ENSG00000277791	0.292271	0.356191	0.416607	1.75226e-05	6.43117	2.1147e-06	126	416	127	395	211	362	810	948	1005	685	257	502	505	267	539	684	407	361	1080	973	1086	215	216	474	484	469	1764	949	1087	206	959	245	652	210	812	226	389	526	224	994	1651	1400	66.771
ENSG00000111907	-1.45408	-2.21643	-2.41279	1.75868e-05	-0.0351536	2.12384e-06	2	14	5	12	5	13	43	47	62	2	6	6	2	3	9	1	9	7	42	18	20	1	1	1	1	4	8	10	12	3	3	0	2	3	4	1	2	5	0	7	12	11	1.06
ENSG00000146872	0.653263	0.252584	0.666732	1.75928e-05	5.46516	2.12594e-06	79	173	71	182	114	158	356	362	428	609	135	261	452	143	274	595	222	195	536	468	474	116	117	212	218	232	411	406	422	104	681	116	521	124	685	114	209	274	89	416	694	606	41.864
ENSG00000172175	0.020268	-0.412459	-0.0331759	1.77391e-05	5.79641	2.14502e-06	112	300	109	299	174	305	670	798	905	467	211	334	340	219	348	492	320	252	718	567	611	96	123	242	249	277	413	520	577	127	570	146	420	161	508	142	260	367	142	511	878	674	59.352
ENSG00000178935	-1.32413	-0.988441	-1.17956	1.78322e-05	0.793697	2.15769e-06	7	16	12	16	14	17	38	33	40	12	3	2	12	7	6	18	7	6	10	13	14	5	4	7	10	6	23	15	21	4	19	0	15	3	24	3	8	7	3	14	17	15	3.71
ENSG00000172380	-1.4367	-1.15535	-1.54714	1.79434e-05	2.40802	2.17256e-06	20	46	22	37	44	33	143	177	205	22	25	19	14	23	12	14	31	18	78	59	57	23	16	19	15	17	50	71	78	24	23	17	9	15	20	18	15	23	7	55	70	80	10.599
ENSG00000156127	-0.561581	0.605214	0.33239	1.8002e-05	1.56134	2.18107e-06	10	13	2	17	8	17	30	33	41	12	6	4	14	8	7	14	17	6	34	17	25	11	11	18	20	13	106	36	47	15	36	15	24	10	30	10	13	18	5	31	60	47	5.299
ENSG00000005471	-0.108099	-0.566073	-0.343892	1.8096e-05	4.07594	2.19389e-06	45	116	37	90	69	107	242	240	259	148	63	110	127	57	81	158	72	68	231	211	242	48	34	54	70	74	145	153	185	44	167	37	126	41	160	31	63	100	28	157	213	219	23.847
ENSG00000185432	-0.818173	-0.432602	-0.754034	1.81099e-05	4.65491	2.19701e-06	65	196	62	160	105	173	548	629	576	172	50	108	131	50	124	171	84	65	348	318	312	59	48	143	134	148	542	338	382	60	298	48	178	41	277	33	71	127	48	202	381	337	34.445
ENSG00000112773	0.370573	-0.994734	-0.117583	1.81979e-05	6.38613	2.20911e-06	153	440	157	419	284	403	1401	1552	1617	1288	224	634	932	213	596	1227	392	394	2304	1939	1884	114	104	185	220	210	616	822	820	103	1135	132	849	136	998	123	338	366	130	1185	1999	1638	81.079
ENSG00000116663	1.0706	0.836503	1.28692	1.82998e-05	4.62574	2.22292e-06	29	71	20	72	35	62	173	190	216	133	69	220	120	69	216	130	117	130	591	537	461	56	60	134	146	145	334	267	263	71	209	89	170	84	212	61	172	252	72	469	755	590	15.368
ENSG00000104626	0.181225	-0.492323	0.00434167	1.83859e-05	5.22433	2.23484e-06	72	243	60	220	110	213	448	527	491	416	137	263	296	123	251	364	179	185	561	479	446	69	75	167	163	169	202	355	400	69	411	95	314	88	425	62	158	237	93	355	637	521	38.155
ENSG00000138613	-0.640826	-0.179934	-0.520605	1.83972e-05	4.8621	2.23766e-06	74	220	55	212	120	179	435	480	456	166	91	147	138	79	139	171	136	92	248	265	259	109	92	195	236	237	263	310	297	96	223	94	173	71	210	64	147	161	80	225	311	317	39.215
ENSG00000119185	0.00716636	-0.303632	-0.203922	1.85746e-05	7.53916	2.2607e-06	399	1260	334	1117	625	1076	2306	2626	2510	1424	670	1229	1083	663	1233	1457	1059	985	2402	2275	2217	430	405	902	877	893	2089	1799	2123	393	1732	388	1169	447	1439	390	875	1145	459	1666	2711	2413	211.442
ENSG00000102316	-0.400834	-0.118596	-0.46154	1.86493e-05	5.27355	2.27126e-06	64	275	105	238	142	226	530	638	673	227	134	235	203	110	209	236	159	148	435	430	410	108	112	238	254	262	609	418	436	105	308	90	237	71	256	72	188	246	107	314	480	442	33.915
ENSG00000186638	-0.824537	-0.907492	-1.22998	1.86587e-05	1.9167	2.27388e-06	10	40	11	27	30	35	82	111	74	41	14	19	27	10	12	41	13	13	47	47	41	11	8	15	9	18	68	42	51	7	37	8	22	7	31	8	11	6	1	29	49	55	5.299
ENSG00000198848	0.724546	0.671747	1.00629	1.87276e-05	5.71473	2.28374e-06	50	250	41	200	71	165	471	449	568	621	105	381	485	105	351	652	184	232	782	601	617	130	119	280	305	296	1214	563	619	106	845	142	669	127	825	128	314	431	163	620	1009	822	26.496
ENSG00000089693	0.399165	0.411397	0.525191	1.87471e-05	6.84966	2.28761e-06	175	516	139	518	298	473	1044	1170	1184	1261	394	646	961	350	617	1086	542	473	1317	1136	1132	334	293	591	572	641	2621	1131	1281	292	1447	324	1073	357	1479	275	550	723	287	1197	1810	1490	92.738
ENSG00000126003	0.376347	0.602763	0.58726	1.88266e-05	4.78136	2.29879e-06	38	119	40	121	60	106	254	239	264	258	74	167	203	77	160	229	132	116	296	239	251	80	98	176	158	190	430	278	297	110	364	87	294	82	396	62	152	170	68	249	365	307	20.137
ENSG00000143799	-0.40126	-0.478416	-0.686376	1.89989e-05	6.44721	2.32133e-06	190	831	251	791	357	704	1154	1230	1265	888	229	557	688	235	571	839	378	435	939	758	814	212	187	502	511	514	1390	813	885	163	889	148	548	138	729	138	402	459	177	704	1051	870	100.687
ENSG00000170088	-0.131912	-0.437383	-0.319209	1.90885e-05	6.04483	2.33378e-06	176	409	127	401	244	410	914	942	1033	632	246	341	518	237	364	586	371	296	789	714	657	156	138	290	322	297	637	682	699	158	751	144	525	145	665	146	243	334	135	544	869	783	93.268
ENSG00000078804	0.391794	0.599284	0.710521	1.95351e-05	6.24713	2.38992e-06	124	356	115	307	207	268	548	599	676	730	258	411	624	221	387	710	361	279	713	641	613	270	267	415	420	442	1233	744	754	274	1133	244	848	247	1133	249	422	445	202	724	1000	832	65.711
ENSG00000115875	-0.15931	-0.383935	-0.42437	1.95994e-05	6.11596	2.39932e-06	171	499	150	427	252	467	870	1025	1031	576	236	439	491	229	418	582	345	373	880	710	732	153	162	379	420	415	624	644	650	174	549	170	541	141	574	159	284	417	128	501	878	743	90.618
ENSG00000198894	-0.215552	-0.587798	-0.415722	1.96891e-05	5.8777	2.41186e-06	121	443	124	396	211	365	884	947	1068	383	216	401	314	217	365	430	343	312	769	716	721	111	106	274	300	294	608	633	585	89	518	141	303	143	414	107	280	380	149	550	899	762	64.121
ENSG00000122068	0.61626	0.0773733	0.651093	1.9733e-05	6.58958	2.4188e-06	150	419	163	399	256	357	771	871	941	1148	342	649	802	340	623	1126	545	438	1254	1029	1062	263	249	472	503	496	411	863	904	231	1334	289	1100	309	1256	248	488	664	225	949	1583	1402	79.489
ENSG00000139437	-0.386604	-0.603442	-0.569652	2.01381e-05	3.49873	2.47004e-06	32	86	39	73	44	79	153	172	194	115	35	79	99	36	53	99	49	39	114	113	99	30	23	48	53	51	135	112	89	30	105	24	81	27	101	29	39	77	19	92	123	105	16.958
ENSG00000155849	-0.369007	-0.697251	-0.596298	2.01976e-05	4.95487	2.47892e-06	73	188	70	178	143	216	567	601	711	298	87	168	235	109	155	253	140	147	444	348	390	79	64	110	124	102	442	382	345	47	332	60	201	68	324	65	121	145	43	275	461	354	38.685
ENSG00000167987	0.0714735	0.66206	0.361262	2.02033e-05	5.70237	2.48122e-06	74	306	79	260	141	262	444	473	472	259	173	338	216	149	289	290	272	232	504	489	461	183	181	367	391	394	1209	555	579	199	441	178	329	152	409	146	298	387	147	508	768	703	39.215
ENSG00000117280	0.0828397	0.269262	0.402034	2.02336e-05	5.72955	2.48654e-06	92	233	77	268	139	231	575	628	612	476	125	271	336	132	264	442	208	221	639	522	520	167	161	278	300	327	661	559	633	155	634	157	483	146	656	145	303	292	133	575	873	792	48.754
ENSG00000149809	-0.71723	-0.821061	-1.24889	2.02338e-05	2.5222	2.48815e-06	12	72	15	77	27	67	81	90	128	38	19	54	33	19	54	35	30	48	60	49	37	9	16	30	47	40	85	38	53	7	35	10	29	8	37	6	23	45	16	33	47	41	6.359
ENSG00000087074	0.84229	0.379291	1.09744	2.02511e-05	6.58012	2.49187e-06	152	407	158	352	213	338	603	563	618	1549	326	531	1246	325	545	1420	493	411	957	852	783	234	230	374	380	427	1691	621	684	257	1813	387	1325	423	1784	313	514	758	315	762	1328	1101	80.549
ENSG00000075391	0.47175	0.429639	0.513058	2.06891e-05	7.48312	2.5474e-06	338	865	264	693	428	673	1537	1655	1616	1831	675	1033	1457	685	999	1816	1060	722	1902	1645	1629	557	571	995	998	1050	2093	1574	2010	569	2247	595	1624	552	2016	509	796	1063	374	1693	2584	2248	179.116
ENSG00000121966	-0.492376	-0.901648	-0.449285	2.08407e-05	5.16518	2.56771e-06	123	255	104	251	191	218	569	632	578	308	118	136	277	78	190	389	175	118	404	403	417	84	63	101	110	123	422	294	355	88	551	96	388	89	415	80	141	192	79	260	438	375	65.181
ENSG00000203760	-0.699607	-0.557329	-1.04281	2.09654e-05	1.9152	2.58473e-06	11	29	11	33	19	40	64	65	66	21	12	18	23	15	18	18	25	16	53	28	44	7	13	15	19	17	50	51	53	9	26	11	12	11	13	7	8	13	7	26	60	50	5.829
ENSG00000079739	-0.398359	-0.736154	-0.635691	2.1059e-05	4.63923	2.59793e-06	86	164	75	143	134	162	382	445	464	277	99	114	210	86	120	256	153	87	263	232	252	49	55	97	98	94	387	221	245	43	288	61	187	58	266	58	75	108	38	200	281	254	45.574
ENSG00000105967	0.62822	0.453395	0.779852	2.14075e-05	7.54179	2.64261e-06	332	692	290	712	495	673	1223	1434	1569	1681	625	1297	1378	642	1192	1641	992	841	2373	1910	2030	542	562	1169	1247	1178	946	1765	1835	611	2232	606	1687	667	2202	535	1086	1295	463	1944	3262	2644	175.937
ENSG00000196230	-0.477404	-0.00392175	-0.426261	2.15526e-05	9.39923	2.66221e-06	1761	5239	1605	5210	3021	4795	7427	8062	7540	4950	2339	3686	4017	1909	3450	4442	3292	2628	5723	4939	4491	2493	2238	4415	4617	4614	11492	6315	7070	2443	5961	1826	4412	1629	5852	1587	3030	3549	1355	4939	7295	6711	933.206
ENSG00000124406	-0.428787	-0.725352	-0.917118	2.15594e-05	3.7292	2.66476e-06	37	125	24	135	44	120	219	252	247	82	50	105	70	38	104	104	62	83	221	151	155	26	18	69	79	92	107	149	162	26	82	17	57	19	73	23	55	91	27	116	180	166	19.607
ENSG00000077684	-0.365283	-0.592572	-0.715338	2.18997e-05	3.44926	2.71027e-06	25	102	31	78	42	78	154	162	185	78	37	80	64	45	72	84	48	62	109	112	118	28	31	42	58	64	90	88	121	35	78	21	45	21	61	19	49	71	28	98	141	106	13.248
ENSG00000050438	-0.247796	-0.391292	-0.429757	2.18997e-05	6.09555	2.70938e-06	144	469	143	396	233	399	1109	1146	1254	486	224	431	389	257	427	487	343	313	865	737	775	168	172	291	280	323	1022	730	805	151	545	164	373	179	502	172	270	400	145	610	941	801	76.31
ENSG00000137642	-1.27417	-0.731805	-1.38251	2.2152e-05	2.40608	2.74325e-06	20	33	16	34	35	35	163	180	202	36	24	15	27	9	14	42	21	13	56	61	56	11	11	12	27	22	132	83	127	18	22	9	32	11	20	13	13	21	7	54	82	83	10.599
ENSG00000238024	-1.35274	-1.58232	-1.90777	2.22284e-05	-0.155652	2.75445e-06	3	24	8	11	6	7	25	25	20	7	1	2	6	2	7	10	5	9	5	6	9	1	0	1	7	9	10	9	5	3	10	0	4	3	8	2	0	6	1	4	6	5	1.59
ENSG00000272081	-1.1266	-0.866591	-1.52772	2.23155e-05	-0.116246	2.76701e-06	3	12	6	15	5	9	16	22	15	4	2	10	3	1	10	5	3	1	10	7	12	2	1	2	5	6	21	8	13	1	7	3	3	2	4	1	3	5	1	2	10	6	1.59
ENSG00000162496	-0.268393	-0.899894	-0.48742	2.25766e-05	4.68921	2.80116e-06	63	185	63	192	118	185	429	402	492	178	77	204	124	68	183	189	120	172	441	377	412	38	37	78	98	80	408	231	233	38	217	43	172	62	212	43	109	202	65	227	459	375	33.386
ENSG00000135473	-0.42602	-0.501734	-0.713969	2.25793e-05	3.14114	2.80328e-06	20	64	29	61	37	60	118	169	159	70	36	44	48	31	48	97	50	38	103	78	81	20	22	41	32	50	139	85	89	27	72	21	57	28	79	13	18	51	11	79	101	85	10.599
ENSG00000076641	-0.407185	0.371262	-0.145754	2.26904e-05	5.76075	2.81886e-06	108	343	100	305	165	268	703	723	762	249	171	288	206	125	274	257	249	188	571	500	490	206	214	499	483	514	680	539	728	223	391	190	320	140	402	174	330	294	96	445	729	671	57.232
ENSG00000151090	-0.0639086	-0.832385	-0.307793	2.27462e-05	4.16296	2.82759e-06	40	134	32	113	80	110	251	309	334	210	39	118	173	51	126	214	81	96	279	237	243	26	21	52	61	81	164	191	195	24	237	44	155	39	194	22	80	101	31	182	272	253	21.197
ENSG00000120256	-1.1771	-0.765611	-1.18139	2.28416e-05	2.21836	2.84125e-06	10	58	13	49	20	48	114	133	114	22	7	15	14	10	18	30	22	9	88	77	58	12	15	15	20	30	122	57	70	6	27	9	34	9	29	11	15	25	3	49	54	84	5.299
ENSG00000023902	0.481854	0.381316	0.57251	2.30776e-05	7.2927	2.87243e-06	239	813	213	726	421	669	1193	1309	1367	1363	530	1181	920	566	1118	1238	783	848	1790	1560	1654	373	410	804	839	910	3414	1395	1410	395	1687	435	1190	471	1527	432	950	1347	529	1475	2320	1996	126.653
ENSG00000179222	-0.399281	-0.529387	-0.681716	2.30799e-05	5.12252	2.87452e-06	82	300	85	215	121	215	659	707	667	354	108	172	280	83	184	323	146	140	477	409	421	87	58	155	144	172	710	381	403	71	359	62	224	58	323	59	124	167	77	278	472	363	43.454
ENSG00000204371	-0.676002	-0.291911	-0.715847	2.31114e-05	4.34866	2.88028e-06	48	148	58	151	87	108	365	401	412	116	74	85	90	57	114	109	105	83	266	184	199	48	51	98	145	113	584	233	226	48	132	30	91	45	142	43	95	132	35	187	304	262	25.437
ENSG00000090376	-0.00183836	0.938023	0.418217	2.31397e-05	5.45663	2.88562e-06	68	143	58	159	81	138	606	569	579	381	97	166	327	86	182	392	172	121	404	354	312	235	203	419	454	412	459	553	707	257	547	171	402	119	557	136	224	248	85	350	552	493	36.035
ENSG00000067836	-0.677659	-0.218107	-0.964754	2.33955e-05	3.26497	2.91937e-06	25	88	27	82	38	57	148	183	176	37	39	61	38	28	72	39	48	46	106	112	98	24	24	63	66	47	309	97	123	25	50	24	46	16	51	16	36	64	25	55	110	92	13.248
ENSG00000160741	0.342309	0.557874	0.616416	2.35307e-05	4.57764	2.93809e-06	29	113	42	94	55	98	194	237	225	224	73	143	158	69	105	202	107	91	296	204	235	77	71	128	135	141	535	223	239	89	329	91	248	64	301	62	127	170	52	202	379	307	15.368
ENSG00000184545	2.20896	2.59818	2.52747	2.35438e-05	0.810812	2.94344e-06	1	4	2	0	4	0	5	3	11	7	11	12	9	10	17	7	12	10	22	25	32	9	4	12	11	11	55	21	27	13	12	11	7	12	10	9	15	23	8	25	54	46	0.53
ENSG00000173120	0.276262	0.262943	0.450864	2.35438e-05	7.22697	2.94226e-06	240	705	236	658	391	615	1489	1601	1686	1420	434	798	1046	398	814	1417	641	557	2065	1693	1784	371	356	768	756	730	2808	1606	1756	385	1981	407	1420	421	1739	387	728	955	338	1605	2548	2205	127.183
ENSG00000268758	-0.490683	-0.273727	-0.578764	2.35629e-05	4.17554	2.94769e-06	38	132	38	124	58	111	270	338	360	116	65	106	90	57	103	107	75	87	211	163	184	37	46	86	91	115	300	222	246	50	138	44	92	34	103	37	76	117	51	162	270	197	20.137
ENSG00000164056	-1.626	-0.426526	-1.24711	2.36707e-05	2.20136	2.96384e-06	11	32	12	40	28	26	129	149	168	10	15	21	6	21	12	4	30	14	61	50	49	13	17	26	23	30	110	80	100	16	24	13	22	11	21	9	17	20	5	52	72	61	5.829
ENSG00000102882	-0.731648	-0.298997	-0.598297	2.36707e-05	4.24955	2.9649e-06	53	132	59	125	96	118	337	311	322	164	49	82	128	40	76	149	67	57	170	160	157	75	51	80	95	99	400	204	205	85	200	37	170	29	223	41	91	88	38	162	194	180	28.086
ENSG00000178078	1.07001	1.45386	1.24674	2.37124e-05	2.2488	2.972e-06	6	7	3	5	7	11	39	48	44	29	12	36	37	13	33	39	28	27	80	62	53	13	8	24	43	26	186	77	91	13	46	8	37	11	43	18	35	34	19	65	115	98	3.18
ENSG00000270157	-0.530579	1.59947	0.680777	2.37754e-05	-0.316362	2.98177e-06	1	3	1	1	1	7	4	11	5	4	3	2	1	3	2	8	0	0	5	2	4	5	4	15	15	15	13	13	19	5	5	1	10	1	6	7	5	7	4	15	12	6	0.53
ENSG00000105383	0.0702128	0.559498	0.238238	2.37944e-05	4.65663	2.98603e-06	41	117	28	126	63	110	304	280	295	212	85	113	181	69	121	215	101	89	265	211	248	89	104	166	215	180	409	282	317	101	242	55	217	65	266	49	127	114	56	250	431	375	21.727
ENSG00000068650	0.00902297	0.289889	0.114992	2.38993e-05	7.83609	3.00107e-06	418	1213	376	1175	717	1131	2340	2677	2744	1558	766	1268	1223	648	1296	1550	1109	928	2779	2330	2263	696	710	1399	1437	1491	4038	2222	2691	724	2202	670	1515	618	1967	571	1122	1370	533	2156	3384	2925	221.51
ENSG00000139278	-0.152281	-0.669818	-0.522673	2.39369e-05	8.21746	3.00768e-06	792	2351	762	2164	1290	2065	3563	3994	4349	2405	1309	2030	2133	1243	2113	2542	1961	1589	3361	2899	3002	694	672	1421	1429	1464	1598	2524	2684	709	2430	863	1690	915	2035	690	1411	1775	530	2116	3325	2795	419.704
ENSG00000234127	0.462078	0.102708	0.502842	2.39508e-05	5.196	3.01131e-06	80	173	61	168	86	153	347	351	360	380	113	249	266	94	256	383	171	171	558	401	480	72	74	158	177	163	714	335	309	79	485	86	335	105	450	76	205	238	81	411	682	562	42.394
ENSG00000150347	0.748055	0.914527	1.34584	2.42733e-05	6.17698	3.05378e-06	107	239	108	186	188	204	421	451	446	1026	213	298	809	170	324	900	335	230	636	612	538	283	298	449	475	434	629	640	709	270	1679	334	1302	253	1742	260	426	520	158	667	1068	912	56.702
ENSG00000145425	-0.209119	-0.232566	-0.333282	2.42972e-05	7.16904	3.0587e-06	343	963	279	862	571	883	1858	2072	2092	1082	573	845	977	461	757	1248	726	609	1587	1328	1409	371	361	671	844	769	1758	1540	1749	365	1317	309	1007	353	1289	337	549	781	281	1166	2078	1662	181.766
ENSG00000110917	-0.222442	-0.567894	-0.59904	2.43185e-05	8.08202	3.06329e-06	577	2028	563	1965	1070	1761	4405	4767	4904	3104	819	1625	2362	769	1645	3047	1200	1206	3561	3075	3125	521	542	1181	1160	1238	4277	2842	3093	531	3243	471	2322	437	2867	426	937	1210	458	2189	3466	3076	305.769
ENSG00000168421	0.310865	1.74624	2.03015	2.47413e-05	0.867331	3.1185e-06	0	3	0	5	3	3	12	17	12	10	3	7	14	2	2	17	2	2	9	14	12	18	11	11	17	24	35	19	21	20	43	26	41	12	57	16	19	15	9	20	26	29	0
ENSG00000170264	-0.805952	-1.20497	-1.32694	2.48169e-05	0.327952	3.12999e-06	5	14	3	16	10	12	25	21	19	9	4	6	14	5	11	11	3	5	13	11	7	4	5	5	5	4	7	14	7	2	5	2	4	3	12	2	4	8	1	9	8	10	2.65
ENSG00000079263	1.30761	0.773947	1.7739	2.55537e-05	3.3761	3.22493e-06	11	27	12	25	12	32	49	72	71	194	17	78	149	10	65	166	28	52	187	153	121	28	32	57	60	59	92	81	81	22	302	38	250	21	290	26	85	72	30	131	223	185	5.829
ENSG00000139190	0.860234	0.617072	1.2019	2.62152e-05	2.8228	3.31048e-06	13	13	13	17	18	22	45	56	48	89	29	29	61	23	30	74	39	27	73	63	79	26	31	25	35	33	88	45	56	29	95	35	96	41	113	26	27	57	17	68	113	97	6.889
ENSG00000123975	-0.606835	-0.715236	-0.915893	2.64148e-05	3.17383	3.33777e-06	30	75	30	92	55	75	142	138	132	52	30	36	52	26	56	61	55	41	127	98	86	29	20	36	46	45	62	110	122	20	54	14	52	26	38	22	36	50	15	77	119	89	15.898
ENSG00000111271	-0.282662	-0.00519462	-0.441577	2.65293e-05	4.01207	3.35582e-06	39	108	34	97	50	93	215	255	251	120	52	105	83	46	72	126	81	66	196	180	149	41	50	97	106	92	369	158	203	46	131	42	85	29	131	25	57	97	35	128	240	174	20.667
ENSG00000139597	1.0488	0.912009	1.36378	2.65293e-05	4.44217	3.35641e-06	36	66	38	80	41	56	121	130	100	349	62	106	257	68	93	347	107	68	231	199	216	100	90	97	135	129	167	182	232	89	425	69	326	68	369	77	109	116	42	235	411	367	19.077
ENSG00000143878	0.237264	0.00940096	0.709116	2.65693e-05	4.18974	3.36357e-06	39	85	20	91	58	65	154	168	202	104	72	135	69	67	119	108	117	94	213	155	178	35	41	85	85	81	261	121	141	43	180	81	139	80	192	59	145	187	65	223	353	266	20.667
ENSG00000225131	1.60744	1.33332	1.835	2.65807e-05	1.13523	3.36711e-06	4	7	1	4	1	5	10	11	14	43	6	18	25	4	20	34	6	7	39	27	34	3	4	16	20	17	45	25	23	2	64	4	42	3	47	6	9	21	6	23	59	38	2.12
ENSG00000047056	-0.316771	-0.139962	-0.390311	2.6606e-05	6.1094	3.37242e-06	155	485	157	429	244	390	979	1025	1013	434	248	371	342	228	353	496	372	286	776	698	685	191	205	369	377	401	922	732	845	233	558	207	360	153	498	179	268	372	132	603	985	830	82.139
ENSG00000013619	-0.19859	0.359609	0.313102	2.66604e-05	3.51762	3.38352e-06	24	62	19	66	44	38	106	122	141	74	31	42	65	25	45	71	54	42	104	94	97	44	33	66	61	53	218	136	147	48	134	42	92	47	137	35	66	75	25	99	150	164	12.718
ENSG00000136943	-0.705583	-1.42942	-1.26726	2.66604e-05	0.713393	3.38236e-06	2	14	5	15	8	11	43	56	50	24	3	7	16	2	14	19	10	7	22	25	17	2	2	4	5	6	26	9	14	3	17	1	18	6	17	1	9	3	3	8	17	17	1.06
ENSG00000175274	-0.554358	-0.632518	-0.79548	2.67861e-05	5.81301	3.40158e-06	141	429	143	400	234	356	1093	1236	1281	350	166	316	293	165	322	360	289	231	899	747	676	125	93	215	223	233	1538	618	672	129	436	103	299	119	379	92	204	284	113	525	897	689	74.72
ENSG00000270607	0.885167	1.2133	1.30745	2.6802e-05	1.72201	3.40571e-06	5	12	7	7	8	8	16	21	16	25	14	10	16	5	15	22	20	10	42	46	45	16	19	18	10	20	74	34	42	12	35	16	29	9	30	12	16	13	17	51	73	64	2.65
ENSG00000178913	0.420531	0.0912233	0.4225	2.6829e-05	5.40583	3.41252e-06	73	187	53	161	109	176	470	475	521	455	167	246	398	143	212	396	229	173	558	491	499	108	107	183	204	207	384	429	472	117	541	118	380	113	519	107	193	289	88	435	714	577	38.685
ENSG00000168495	0.501842	0.255517	0.565583	2.6829e-05	3.92241	3.41337e-06	17	66	33	55	47	66	147	143	132	126	53	93	106	53	78	158	87	73	198	184	169	38	47	82	85	78	215	115	130	39	174	33	151	42	188	30	88	87	31	179	262	241	9.009
ENSG00000031691	-0.718855	-0.676913	-0.774979	2.68458e-05	2.3153	3.41762e-06	17	44	20	48	30	28	73	86	80	34	16	27	26	13	27	34	18	23	52	48	38	9	14	29	28	41	36	56	50	9	46	8	28	7	45	11	20	33	11	30	68	47	9.009
ENSG00000184260	-0.481284	-0.0440427	-0.508424	2.69894e-05	4.11088	3.44016e-06	47	142	36	108	83	92	245	268	237	141	35	78	110	42	78	151	82	46	191	164	155	54	64	117	120	98	382	168	187	53	169	37	116	43	158	45	67	65	30	147	214	153	24.907
ENSG00000223960	0.321876	-0.200871	0.357679	2.69894e-05	3.57978	3.43926e-06	24	50	23	53	32	54	132	144	140	124	31	79	90	35	71	113	64	44	167	178	141	19	22	51	67	64	87	109	107	30	151	37	88	43	127	27	63	87	28	116	218	178	12.718
ENSG00000150991	0.348921	0.145757	0.453324	2.69963e-05	9.22311	3.44317e-06	953	3122	829	2767	1475	2719	5732	6185	6749	5851	1810	3823	5123	1682	3633	6018	2501	2709	7478	6641	6417	1292	1211	2979	3111	3247	11620	5492	5751	1252	7402	1581	5364	1613	6881	1458	3211	4357	1546	6295	10133	8476	505.023
ENSG00000168807	-0.667678	-0.296789	-0.654194	2.70462e-05	5.22652	3.45166e-06	93	286	94	300	144	262	553	650	653	155	102	235	149	119	216	166	192	177	421	350	359	117	102	257	247	232	442	370	454	125	246	94	156	89	229	73	177	240	96	351	471	441	49.283
ENSG00000227825	-0.458389	1.3481	0.955054	2.70877e-05	3.25971	3.45909e-06	13	25	10	35	24	31	86	91	108	82	41	10	67	15	23	77	26	10	45	36	37	94	111	78	78	75	197	135	160	90	232	86	174	38	268	54	44	36	16	89	117	104	6.889
ENSG00000132965	1.18687	2.37226	2.23846	2.73131e-05	4.18512	3.49003e-06	8	19	12	10	19	17	139	147	167	394	46	32	391	27	43	323	66	20	152	160	130	103	95	262	269	244	403	253	316	90	601	89	439	55	600	61	147	126	55	222	355	280	4.239
ENSG00000198604	0.848903	0.331671	0.972359	2.78682e-05	6.98693	3.56316e-06	192	506	171	472	308	447	859	903	933	2157	409	824	1684	412	745	2003	534	539	1542	1223	1250	346	308	696	642	654	895	905	970	347	2553	401	1905	389	2447	346	708	839	298	1149	1900	1710	101.746
ENSG00000100350	-1.19245	-0.793129	-1.3964	2.78988e-05	3.26856	3.56927e-06	27	91	27	103	53	61	318	316	351	61	17	34	54	32	32	65	30	31	155	142	127	23	13	48	34	45	332	157	220	10	62	19	35	15	65	15	25	36	9	127	171	118	14.308
ENSG00000182307	-0.106253	-0.369433	-0.36649	2.8045e-05	4.54133	3.59018e-06	52	138	56	150	84	140	314	327	383	219	78	136	161	80	167	208	104	109	301	265	258	50	54	130	100	105	350	220	256	38	193	54	133	59	209	39	95	129	49	207	355	268	27.556
ENSG00000197265	0.447665	0.0889819	0.550192	2.81036e-05	4.66699	3.5999e-06	45	114	36	123	60	94	248	265	263	312	73	184	211	77	168	274	107	113	311	256	271	58	48	150	132	143	243	228	213	64	355	66	277	67	354	65	143	165	61	234	425	375	23.847
ENSG00000060982	-0.239652	-0.547434	-0.606651	2.85978e-05	10.1865	3.66545e-06	2872	8329	2658	7460	4562	7218	18978	20794	20563	11948	4917	5831	9179	4673	6033	11623	7360	4574	13349	11618	11945	3018	3064	4864	5117	5462	7404	12589	16002	3021	10872	2600	7587	2672	10101	2634	3755	4758	1856	9480	14443	13192	1521.96
ENSG00000120875	0.602045	0.736321	1.57778	2.86354e-05	3.34411	3.67254e-06	17	27	17	28	35	29	62	53	49	56	44	49	42	44	40	68	54	41	78	63	82	28	36	48	49	53	138	60	78	34	157	137	113	76	153	73	121	117	40	106	121	107	9.009
ENSG00000119401	-0.87672	-0.63021	-1.21857	2.88271e-05	3.31075	3.6994e-06	25	94	24	88	45	86	220	238	268	41	30	64	36	26	44	54	51	40	161	140	148	21	28	44	55	59	175	143	182	13	46	21	33	12	35	15	36	54	20	84	182	156	13.248
ENSG00000198589	-0.0504673	-0.263997	-0.340715	2.90626e-05	6.2034	3.73191e-06	169	444	179	425	235	394	999	1087	1114	762	263	442	501	237	450	716	401	318	969	750	810	196	206	388	334	413	768	640	853	192	749	149	525	154	633	126	290	389	143	634	964	867	89.558
ENSG00000137509	-0.466661	-0.676268	-0.689726	2.91424e-05	6.83336	3.74445e-06	294	797	292	742	532	673	2139	2398	2437	950	340	529	888	330	551	936	509	434	1647	1505	1461	232	234	552	508	536	1116	1441	1556	207	1199	178	926	206	1176	176	400	444	192	1084	1762	1501	155.799
ENSG00000143149	-0.38927	0.0244777	-0.29399	2.94489e-05	6.38555	3.78615e-06	162	517	156	465	331	474	1230	1335	1322	461	234	445	385	209	409	504	349	311	1051	959	922	292	266	516	563	522	1083	1034	1139	240	671	220	502	181	610	222	398	416	174	799	1248	1127	85.849
ENSG00000100591	0.423946	0.122947	0.461292	2.94594e-05	5.61097	3.78983e-06	91	211	86	241	143	211	394	472	468	555	154	285	402	182	308	497	262	234	602	458	451	141	108	233	244	247	543	429	410	140	599	148	428	156	608	111	264	340	130	447	696	607	48.224
ENSG00000145780	-0.140538	-0.676622	-0.157005	2.94843e-05	6.09985	3.79747e-06	186	435	141	397	256	344	965	986	1208	594	210	410	488	238	406	647	363	299	889	720	729	168	136	291	321	321	314	566	625	142	715	201	575	186	761	189	335	448	139	581	1023	793	98.567
ENSG00000170581	1.23553	0.629823	1.4458	2.94843e-05	7.66562	3.79768e-06	165	671	138	584	214	557	1706	1834	1945	2353	391	1929	1822	293	1878	2606	578	1229	4942	4506	4349	278	281	1039	1124	1159	3616	1922	2241	297	3540	454	2790	426	3401	397	1461	1553	638	4063	6347	5664	87.438
ENSG00000115009	4.37167	3.84245	6.13977	2.94991e-05	1.2384	3.80191e-06	2	1	0	0	0	0	0	0	2	32	14	15	25	14	16	35	20	12	14	25	18	16	17	15	14	16	8	15	13	30	82	145	58	91	66	106	83	59	19	56	67	78	1.06
ENSG00000101224	-0.699417	-0.38558	-0.656449	2.95613e-05	4.3379	3.81226e-06	48	169	52	159	85	154	352	359	334	111	57	86	96	56	92	122	88	93	247	199	214	45	52	94	90	88	516	255	257	53	149	39	96	43	116	35	89	151	51	216	306	265	25.437
ENSG00000089022	0.407836	0.274926	0.501124	2.96909e-05	5.60245	3.83131e-06	97	213	66	215	123	204	429	476	487	533	179	240	388	189	230	477	251	193	598	509	490	108	144	245	235	229	756	442	539	140	621	115	468	155	573	134	234	321	123	445	758	682	51.403
ENSG00000176438	-0.484556	-0.580806	-0.738259	2.9824e-05	4.85009	3.85083e-06	105	202	109	197	147	163	417	466	489	180	109	144	157	104	160	197	161	107	364	299	343	91	85	104	120	117	515	228	269	88	223	78	150	97	187	67	84	99	48	256	350	358	55.643
ENSG00000224078	-0.545942	-0.329101	-0.679363	3.00468e-05	3.21192	3.88197e-06	27	56	17	59	36	65	173	160	169	79	37	50	51	27	35	90	31	37	92	90	80	19	36	46	50	46	137	116	122	22	63	28	56	27	79	30	26	44	13	71	121	86	14.308
ENSG00000122861	-1.35606	-0.368031	-0.909462	3.01601e-05	5.9796	3.90098e-06	240	729	203	733	390	635	770	957	884	218	207	337	188	171	298	263	312	280	330	257	282	252	183	474	566	575	925	558	611	243	351	268	253	206	349	217	448	491	213	331	512	475	127.183
ENSG00000182310	0.360249	1.49941	1.03292	3.01601e-05	0.763238	3.90136e-06	6	3	2	4	2	5	12	11	14	18	2	8	15	1	5	24	4	2	13	11	15	6	8	16	15	14	48	26	24	12	25	9	22	6	31	4	7	14	4	18	17	19	3.18
ENSG00000131873	0.298894	0.374433	0.630336	3.01965e-05	5.50977	3.90845e-06	68	228	69	221	117	197	376	396	392	347	123	296	245	136	319	372	222	203	431	439	407	152	144	256	266	287	479	404	445	136	553	168	360	174	482	141	290	394	145	407	651	596	36.035
ENSG00000128578	-0.66008	-0.780726	-0.957954	3.04476e-05	3.47439	3.94336e-06	37	119	20	102	36	89	211	245	210	42	39	101	48	33	79	53	48	81	184	114	131	22	21	49	58	68	130	103	126	24	80	28	61	15	69	18	54	59	28	85	144	103	19.607
ENSG00000182796	-0.58949	-0.26256	-0.840596	3.04529e-05	2.67949	3.94644e-06	19	53	14	37	31	37	128	112	102	45	20	27	40	27	34	49	26	16	77	53	66	20	31	27	39	36	119	50	89	29	64	8	48	12	56	20	17	19	10	42	65	56	10.069
ENSG00000157193	0.472949	0.407938	0.741337	3.0758e-05	5.03174	3.98841e-06	42	171	46	159	74	154	241	227	276	279	131	199	226	111	212	268	157	180	326	256	293	99	80	198	210	174	370	278	261	117	461	135	275	113	364	109	170	279	92	320	495	402	22.257
ENSG00000184635	-0.559755	-1.30067	-1.16222	3.11242e-05	2.89681	4.03834e-06	33	61	39	89	48	80	101	128	128	97	33	29	92	29	41	103	38	31	80	60	69	18	17	32	36	31	27	74	50	17	81	13	55	18	86	8	20	23	10	34	78	52	17.488
ENSG00000134905	-0.434254	-0.434189	-0.66232	3.13439e-05	6.24566	4.06932e-06	189	519	173	538	305	500	1254	1398	1451	405	264	474	351	248	505	450	371	332	1113	946	892	174	167	341	387	364	1501	823	974	173	509	153	393	158	474	152	290	384	147	704	1148	1083	100.157
ENSG00000204389	0.953483	0.568443	1.13668	3.14379e-05	5.19589	4.084e-06	62	143	57	125	92	97	178	199	289	219	161	374	180	149	346	178	199	275	543	397	458	101	96	204	221	234	379	200	265	105	328	135	239	183	320	119	278	390	167	370	704	589	32.856
ENSG00000100711	-0.41397	-0.289999	-0.660379	3.18062e-05	3.91769	4.13435e-06	32	121	35	97	58	99	214	272	254	101	59	70	71	48	88	106	61	82	197	170	156	39	43	86	80	90	248	155	153	49	86	31	60	33	81	35	68	84	31	137	224	185	16.958
ENSG00000143933	-0.493724	-0.708716	-0.705591	3.19093e-05	8.03133	4.15027e-06	674	1940	644	1910	1127	1803	4591	5112	5445	1799	917	1546	1594	930	1455	1895	1407	1148	3128	2630	2824	612	599	1352	1339	1450	1132	3032	3306	649	1885	619	1398	642	1755	517	1080	1523	504	2163	3716	3204	357.172
ENSG00000162129	0.00376593	0.369635	0.137577	3.20802e-05	5.76218	4.17503e-06	77	308	99	288	142	290	567	605	660	417	171	274	303	175	293	420	246	204	608	504	506	171	158	340	337	344	1225	626	698	149	625	123	403	121	524	123	245	334	145	511	794	727	40.805
ENSG00000109046	0.276239	0.240137	0.515909	3.2104e-05	6.88085	4.18066e-06	216	535	191	490	309	458	1123	1229	1244	951	386	661	741	379	663	995	601	492	1362	1168	1200	371	330	586	707	685	918	1123	1281	367	1380	428	1074	401	1392	340	629	828	281	1115	1772	1676	114.465
ENSG00000144746	0.40322	0.46332	0.619755	3.21177e-05	7.94365	4.18498e-06	484	1040	435	1023	635	895	1829	2062	2150	2221	897	1292	1813	838	1348	2094	1380	933	2720	2207	2331	835	762	1461	1509	1481	1919	2617	2786	835	3032	849	2170	800	2947	724	1347	1609	597	2394	3711	3348	256.486
ENSG00000110455	-0.897232	-0.314902	-0.889234	3.2696e-05	1.92854	4.2629e-06	15	27	11	27	20	28	80	69	75	22	9	16	9	6	20	25	16	9	43	51	45	13	7	20	27	27	106	43	50	6	18	5	17	8	26	11	12	25	7	34	51	58	7.949
ENSG00000084774	-0.595218	-0.373208	-0.910653	3.27982e-05	5.30945	4.27882e-06	83	376	77	320	167	284	700	831	837	222	154	254	159	122	222	230	188	179	530	492	470	99	78	198	203	241	1111	486	590	86	226	76	171	86	189	54	145	179	69	407	603	558	43.984
ENSG00000136636	-0.634125	-0.643079	-0.822029	3.29946e-05	3.92219	4.30703e-06	41	124	46	143	88	98	222	244	266	128	48	80	113	50	74	124	76	63	142	110	124	36	41	106	76	88	98	161	158	50	140	36	114	34	116	20	63	92	35	95	132	135	21.727
ENSG00000197006	-0.220379	0.204967	-0.0450342	3.31961e-05	6.05319	4.33596e-06	127	358	121	356	227	358	827	864	867	437	195	344	354	203	330	408	328	229	710	570	657	219	234	443	463	470	820	720	852	213	594	175	441	145	600	193	372	379	134	611	1013	821	67.301
ENSG00000091527	0.196449	-0.2425	0.216542	3.32003e-05	8.64255	4.34173e-06	759	2080	724	2008	1267	1872	4275	4806	5242	4176	1243	2407	3255	1329	2442	4321	2018	1857	4852	4159	4249	914	913	1790	1838	1857	2735	3504	3792	957	5069	1280	3711	1208	4693	1041	1927	2575	925	3554	5846	4890	402.216
ENSG00000226137	-0.625454	-0.428292	-0.761695	3.32003e-05	4.19802	4.34088e-06	23	158	59	123	84	149	312	348	371	138	70	106	97	47	92	117	111	77	235	138	156	29	35	97	101	90	434	233	197	54	138	49	95	51	134	31	86	100	33	136	238	182	12.188
ENSG00000146409	-0.544951	-1.04441	-0.969422	3.34672e-05	3.76347	4.37929e-06	33	135	29	111	66	119	268	314	315	68	36	116	59	36	122	72	81	84	266	208	221	21	23	57	67	47	136	135	166	19	98	21	59	23	70	16	59	91	28	128	206	219	17.488
ENSG00000093072	-0.725439	-0.55718	-0.894661	3.38193e-05	7.32036	4.42803e-06	626	1032	554	999	1033	967	2738	2981	3097	1050	627	613	933	572	631	1084	973	441	2001	1624	1508	573	596	582	661	572	2910	1767	1686	576	1396	436	868	384	1210	398	436	501	207	1284	2191	1827	331.736
ENSG00000160233	-0.596121	-0.790069	-0.965341	3.40644e-05	2.31417	4.4628e-06	17	49	18	53	23	31	94	89	77	28	16	42	35	5	36	31	23	29	65	54	62	9	9	23	19	20	83	42	53	10	25	10	21	13	24	9	23	27	14	38	61	63	9.009
ENSG00000034533	-0.422581	-0.845999	-0.603699	3.46014e-05	1.98541	4.53587e-06	11	27	10	28	18	30	66	74	67	36	18	16	24	9	25	30	15	17	63	47	44	8	8	20	14	25	36	32	39	3	29	9	38	9	34	10	11	21	9	29	54	52	5.829
ENSG00000065491	0.317687	0.471395	0.564256	3.47496e-05	4.24797	4.55804e-06	32	79	28	77	50	74	161	195	188	196	60	90	148	53	114	187	93	65	221	159	144	52	60	103	109	118	267	193	226	69	256	52	185	50	205	61	76	124	54	205	312	258	16.958
ENSG00000108352	-1.1165	-0.983709	-1.59114	3.50521e-05	0.129923	4.60048e-06	5	13	2	6	4	9	29	27	36	5	3	8	3	6	2	8	5	3	14	13	10	4	3	2	5	3	32	12	9	1	6	4	3	4	6	4	1	4	4	5	8	7	2.65
ENSG00000178295	-0.397482	-0.689749	-0.595705	3.54255e-05	4.40011	4.65228e-06	58	137	79	170	87	161	293	354	314	204	75	105	147	85	95	192	114	75	245	203	222	52	43	89	107	101	140	210	275	40	197	45	133	67	166	52	74	104	34	169	282	239	30.736
ENSG00000110799	-0.711448	-0.942537	-1.38569	3.55822e-05	3.4413	4.67567e-06	26	124	26	112	43	104	253	265	348	62	46	86	37	48	89	69	58	70	184	146	169	10	14	34	35	45	359	148	163	16	63	11	44	20	48	13	40	57	17	101	134	132	13.778
ENSG00000120539	0.410103	-0.390712	0.240178	3.5734e-05	4.631	4.69843e-06	49	135	44	142	87	125	260	267	237	321	89	173	219	73	126	290	119	103	394	358	374	51	72	98	101	103	145	181	180	73	310	70	239	45	329	58	126	135	40	241	427	364	25.967
ENSG00000163507	-0.781126	-0.703385	-1.06368	3.59112e-05	2.7832	4.72663e-06	26	73	18	84	41	62	118	136	97	87	21	26	70	19	23	81	34	18	78	52	50	18	17	33	32	35	74	75	99	22	83	8	55	15	65	9	16	22	10	48	80	53	13.778
ENSG00000151704	0.156352	-0.765673	-0.343207	3.59112e-05	4.47685	4.7274e-06	76	128	42	115	76	107	333	340	398	186	109	168	131	132	170	170	134	135	374	341	358	40	53	43	55	65	223	219	263	34	173	50	109	90	122	54	86	124	39	218	419	303	40.275
ENSG00000110090	0.0375875	-0.408852	-0.0865506	3.61349e-05	7.16053	4.75969e-06	274	857	245	830	494	796	1786	2134	2234	1258	501	894	998	455	950	1362	653	703	2014	1700	1761	263	243	588	565	545	2251	1523	1530	258	1450	342	987	382	1238	324	577	837	354	1516	2389	2122	145.201
ENSG00000134001	0.386314	0.0228583	0.450989	3.63744e-05	6.77508	4.7941e-06	195	535	169	535	324	515	1025	1007	1083	1228	347	686	933	354	662	1135	538	465	1373	1173	1215	255	239	579	541	561	809	1106	1147	243	1538	294	1167	322	1421	279	519	679	254	1077	1752	1580	103.336
ENSG00000102468	-1.19755	-1.37877	-2.24016	3.6454e-05	-0.261059	4.80747e-06	2	9	5	7	9	15	22	19	23	3	4	4	1	5	9	1	7	8	16	7	11	2	4	7	3	3	6	8	5	2	1	1	1	2	1	0	3	4	1	5	10	4	1.06
ENSG00000146122	-1.86868	-2.53898	-3.05522	3.67095e-05	-0.845226	4.84406e-06	1	14	3	7	2	7	48	56	45	1	2	1	3	1	1	1	1	3	29	24	33	0	1	1	1	0	15	6	9	0	1	0	2	0	1	0	0	1	1	7	5	9	0.53
ENSG00000135318	2.06577	2.27383	4.02997	3.72842e-05	2.56291	4.92283e-06	4	6	5	8	5	3	13	9	9	78	18	15	68	11	15	70	29	13	39	36	25	48	61	36	31	26	31	29	41	57	180	233	134	116	195	145	163	87	43	75	90	118	2.12
ENSG00000117475	0.579507	0.0811076	0.715761	3.75527e-05	5.19784	4.96124e-06	55	179	58	150	90	167	261	330	354	358	116	258	290	98	276	347	151	171	551	456	463	87	91	201	204	210	162	286	360	103	513	102	322	99	484	92	248	263	88	442	697	597	29.146
ENSG00000123352	0.582705	-0.0559402	0.483456	3.80574e-05	4.73714	5.03092e-06	35	106	35	96	74	102	298	353	344	353	76	193	273	77	170	306	123	138	418	382	396	39	45	118	109	127	266	268	295	60	408	64	293	55	374	56	127	166	50	315	508	398	18.548
ENSG00000127481	0.0827106	0.317848	0.272782	3.83756e-05	8.44077	5.07757e-06	680	1620	585	1513	912	1411	3694	4179	4496	2469	1186	2046	1801	987	1890	2449	1584	1508	3817	3469	3629	1031	1074	1954	2078	2066	6367	2994	4276	1131	3514	1043	2658	1016	3293	949	1593	2298	833	3559	5479	4565	360.352
ENSG00000203709	0.537172	0.873677	0.864802	3.83756e-05	4.18533	5.07904e-06	30	49	25	42	25	50	206	161	212	215	50	62	116	52	75	193	81	58	216	200	212	80	76	77	120	116	346	238	229	59	187	62	192	65	265	65	78	102	46	223	282	308	15.898
ENSG00000264707	-0.49121	-0.671539	-0.84443	3.84942e-05	2.02083	5.09777e-06	6	27	13	30	19	28	71	89	76	36	14	24	26	13	19	29	22	21	51	34	50	9	8	20	14	22	43	60	40	7	28	9	27	10	19	4	20	34	9	27	48	39	3.18
ENSG00000137817	0.43723	0.268402	0.514651	3.85545e-05	5.44508	5.10879e-06	73	184	66	166	124	167	410	459	460	508	140	232	361	140	215	494	218	186	541	492	444	117	102	205	208	213	695	421	513	105	619	115	418	121	581	106	177	275	103	455	729	610	38.685
ENSG00000123358	1.36756	0.411421	2.23354	3.88378e-05	1.4205	5.14939e-06	5	8	1	8	5	5	11	10	9	8	17	48	7	21	25	16	39	22	22	20	24	3	5	11	12	5	18	12	11	6	28	15	26	24	28	22	47	64	28	39	71	51	2.65
ENSG00000067066	0.828264	0.34825	0.978233	3.8896e-05	6.35262	5.16017e-06	115	305	123	243	211	265	571	636	732	1411	227	497	1103	194	490	1189	335	339	1079	954	894	220	230	346	442	389	652	666	683	214	1578	252	1302	235	1636	232	421	483	173	827	1394	1163	60.942
ENSG00000133104	0.136217	-0.290119	0.11113	3.89542e-05	6.53688	5.17097e-06	182	522	156	488	296	433	1086	1181	1351	933	284	607	711	290	614	850	462	474	1165	965	1041	188	214	439	461	461	686	872	869	195	1095	239	791	257	1083	221	435	625	211	796	1489	1235	96.447
ENSG00000121486	0.376117	0.00203606	0.395539	3.898e-05	5.51999	5.17747e-06	83	251	61	181	113	214	492	469	572	443	143	298	362	147	291	448	209	213	664	559	542	103	102	255	250	228	363	441	468	102	559	99	460	117	541	113	227	285	117	471	812	722	43.984
ENSG00000198794	-1.32124	-0.922594	-1.7474	3.89928e-05	1.01271	5.18531e-06	6	28	3	15	15	18	93	66	77	6	4	15	7	5	9	13	9	7	35	31	30	3	3	13	13	6	88	32	25	3	14	3	6	0	14	3	5	6	2	21	30	29	3.18
[truncated: 11,000 more rows]
[truncated: 42 more columns]

## Sheet: Bacteria
Supplementary Table 3B							m - mycobacteria recovered from infected macrophages						ms - mycobacteria recovered from infected macrophages from RPMI supplemented with SAA										b - mycobacteria alone, incubated in RPMI					bs - mycobacteria incubated in RPMI supplemented with SAA
[truncated: 4,008 more rows]
[truncated: 7 more columns]
